# Supplementary material for: Flexibility and constraint: Evolutionary remodeling of the sporulation initiation pathway in Firmicutes
Source: PLoS Genet. 2018 Sep 13;14(9):e1007470. doi: 10.1371/journal.pgen.1007470 (PMC6136694; doi:10.1371/journal.pgen.1007470)
Supplement: S2 Table — (XLSX) [file pgen.1007470.s002.xlsx]

## Sheet: Table S2 - Exp. Ver. Spo0 prots
Sporulation Kinases
Species	Locus ID	Specificity Residues	PAS	Source
Bacillus anthracis	BA_1356	TSGFQL		Brunsing05
Bacillus anthracis	BA_2291	TSGFKL		Brunsing05
Bacillus anthracis	BA_4223	TVGFQL		Brunsing05
Bacillus anthracis	BA_5029	ASGFQL		Brunsing05
Bacillus subtilis	BSU13530	TAGFQL	y	Jiang00	KinE
Bacillus subtilis	BSU13660	TGGFQL		Jiang00	KinD
Bacillus subtilis	BSU13990	TAGFQL	y	Perego89	KinA
Bacillus subtilis	BSU14490	TSGFQI	y	LeDeaux95	KinC
Bacillus subtilis	BSU31450	TVGFQL		Trach93	KinB
Paenibacillus polymyxa	PPE_01377	TAGFQL		Park12
Paenibacillus polymyxa	PPE_01038	QVGFQL	y	Park12
Geobacillus stearothermophilus	GT94_02755	TAGFQL		Bick08
Desulfotomaculum acetoxidans	Dtox_1918	TSGFQL	y	This work
Clostridia acetobutylicum	CA_C0323	NVSAQV		Steiner10
Clostridia acetobutylicum	CA_C0903	NISAQL	y	Steiner10
Clostridia acetobutylicum	CA_C3319	SVGLQL		Steiner10
Clostridioides difficile	CD1579	NLSSQV	y	Underwood09
Clostridioides difficile	CD2492	NVSSQL	y	Underwood09
Ruminiclostridium thermocellum	Clo1313_0286	ASGLQL		Mearls14
Ruminiclostridium thermocellum	Clo1313_1942	NISTQI	y	Mearls14
Ruminiclostridium thermocellum	Clo1313_2735	SVGAQL		Mearls14
Spo0F
Species	Locus ID	Specificity Residues		Source
Bacillus subtilis	BSU37130	QGILEVD		Burbulys91
Spo0B
Species	Locus ID	Specificity Residues		Source
Bacillus subtilis	BSU27930	QLGNSL		Burbulys91
Bacillus anthracis	GBAA_4673	QLGNSL		Mattoo08
Spo0A
Species	Locus ID	Specificity Residues		Source
Bacillus subtilis	BSU24220	NELLEYD		Burulys91, Hoch85
Clostridium acetobutylicum	CA_C2071	NEFIDYD		Steiner11
Clostridium botulinum	CBO1872	NEFIDYD		Worner06
Ruminiclostridium thermocellum	Clo1313_1409	NEFIEYD		Mearls14
Paenibacillus polymyxa	PPE_02831	NEFLEYD		Park12
Clostridioides difficile	CD630_12140	NDFVEYD		Underwood09
