# Supplementary material for: Flexibility and constraint: Evolutionary remodeling of the sporulation initiation pathway in Firmicutes
Source: PLoS Genet. 2018 Sep 13;14(9):e1007470. doi: 10.1371/journal.pgen.1007470 (PMC6136694; doi:10.1371/journal.pgen.1007470)
Supplement: S3 Table — (XLSX) [file pgen.1007470.s003.xlsx]

## Sheet: Table S3 - Spo0F Neighborhoods
Genome Name	Spo0F	Fructose bisphosphate aldolase (F_bP_aldolase)	Transaldolase	CTP Synthase (CTP_synth_N)
Acetonema longum DSM 6540	ALO_07188		ALO_07178	ALO_07203
Alicyclobacillus acidocaldarius subsp. acidocaldarius DSM 446	Aaci_2784		Aaci_2783	Aaci_2785
Alkaliphilus metalliredigens QYMF	Amet_0316		Amet_0319
Ammonifex degensii KC4	Adeg_0054	Adeg_0056	Adeg_0057	Adeg_0051
Anoxybacillus flavithermus WK1	Aflv_2730	Aflv_2729	Aflv_2728	Aflv_2732
Bacillus anthracis str. Ames	BA_5581	BA_5580		BA_5583
Bacillus clausii KSM-K16	ABC3884	ABC3883	ABC3882	ABC3886
Bacillus halodurans C-125	BH3787	BH3786	BH3785
Bacillus megaterium DSM 319	BMD_5162	BMD_5161	BMD_5160	BMD_5164
Bacillus psychrosaccharolyticus ATCC 23296	WYK_RS12080	WYK_RS12075	WYK_RS12060	WYK_RS12090
Bacillus subtilis subsp. subtilis str. 168	BSU37130	BSU37120	BSU37110	BSU37150
Brevibacillus brevis NBRC 100599	BBR47_54900	BBR47_54890	BBR47_54880	BBR47_54920
Candidatus Desulforudis audaxviator MP104C	Daud_2177	Daud_2175	Daud_2174	Daud_2180
Carboxydothermus hydrogenoformans Z-2901	CHY_0126	CHY_0128	CHY_0129	CHY_0125
Clostridium acidurici 9a	Curi_c01760	Curi_c01780	Curi_c01790
Desulfosporosinus orientis DSM 765	Desor_5545	Desor_5543	Desor_5542	Desor_5548
Desulfotomaculum acetoxidans DSM 771	Dtox_0055	Dtox_0057	Dtox_0058	Dtox_0054
Desulfotomaculum reducens MI-1	Dred_3178	Dred_3176	Dred_3175	Dred_3181
Desulfotomaculum ruminis DSM 2154	Desru_3715	Desru_3713	Desru_3712	Desru_3718
Exiguobacterium sibiricum 255-15	Exig_2732	Exig_2731	Exig_2730	Exig_2734
Geobacillus kaustophilus HTA426	GK3387	GK3386	GK3385	GK3389
Heliobacterium modesticaldum Ice1	HM1_1074	HM1_1076	HM1_1077
Kyrpidia tusciae DSM 2912	Btus_3270	Btus_3269	Btus_3268	Btus_3271
Lysinibacillus fusiformis ZC1	BFZC1_18170	BFZC1_18175	BFZC1_18180	BFZC1_18160
Lysinibacillus sphaericus C3-41	Bsph_0981	Bsph_0982	Bsph_0983	Bsph_0979
Macrococcus caseolyticus JCSC5402	MCCL_1780	MCCL_1779		MCCL_1782
Moorella thermoacetica ATCC 39073	Moth_2406	Moth_2404	Moth_2403	Moth_2409
Natranaerobius thermophilus JW/NM-WN-LF	Nther_2879	Nther_2878	Nther_2877
Oceanobacillus iheyensis HTE831	OB3006	OB3005	OB3004	OB3007
Paenibacillus polymyxa E681	PPE_00136	PPE_00137		PPE_00135
Pelosinus fermentans DSM 17108	FR7_2724			FR7_2728
Pelotomaculum thermopropionicum SI	PTH_2840	PTH_2838	PTH_2837	PTH_2843
Planococcus antarcticus DSM 14505	A1A1_06247	A1A1_06242	A1A1_06237	A1A1_06257
Roseburia hominis A2-183	RHOM_02530	RHOM_02510
Solibacillus silvestris StLB046	SSIL_3398	SSIL_3397	SSIL_3396	SSIL_3400
Syntrophomonas wolfei subsp. wolfei str. Goettingen	Swol_2412	Swol_2411	Swol_2410
Syntrophothermus lipocalidus DSM 12680	Slip_2311	Slip_2310	Slip_2309
Thermincola potens JR	TherJR_2919	TherJR_2917	TherJR_2915	TherJR_2922
Thermoanaerobacter italicus Ab9	Thit_0118	Thit_0120
Thermoanaerobacter pseudethanolicus ATCC 33223	Teth39_2116	Teth39_2115
Thermoanaerobacterium thermosaccharolyticum DSM 571	Tthe_2542	Tthe_2541	Tthe_2540
Thermoanaerobacterium xylanolyticum LX-11	Thexy_2205	Thexy_2204	Thexy_2203
Thermosinus carboxydivorans Nor1	TcarDRAFT_0981		TcarDRAFT_0979
Acholeplasma laidlawii PG-8A		ACL_1395		ACL_1396
Erysipelothrix rhusiopathiae str. Fujisawa		ERH_1632		ERH_1633
Halothermothrix orenii H 168		Hore_18020		Hore_18060
Leptotrichia buccalis C-1013-b		Lebu_2198		Lebu_2197
Listeria monocytogenes ATCC 19117		LMOATCC19117_2565		LMOATCC19117_2568
Listeria monocytogenes EGD-e		lmo2556		lmo2559
Mahella australiensis 50-1 BON		Mahau_0254	Mahau_0255
Mesoplasma florum L1		Mfl644		Mfl648
Staphylococcus aureus subsp. aureus N315		SA1927		SA1929
Staphylococcus aureus subsp. aureus NCTC 8325		SAOUHSC_02366		SAOUHSC_02368
Acetivibrio cellulolyticus CD2				AcelC_020100005463
Acetivibrio cellulolyticus CD2		AcelC_020100014174
Acetonema longum DSM 6540		ALO_18255
Acetonema longum DSM 6540		ALO_00420
Acetonema longum DSM 6540		ALO_15197
Acetonema longum DSM 6540		ALO_15067
Acidaminococcus fermentans DSM 20731				Acfer_1622
Acidaminococcus fermentans DSM 20731			Acfer_1397
Acidaminococcus fermentans DSM 20731		Acfer_0998
Alkaliphilus metalliredigens QYMF		Amet_3675
Alkaliphilus metalliredigens QYMF				Amet_0183
Ammonifex degensii KC4			Adeg_1864
Anaerococcus prevotii DSM 20548		Apre_0749
Anaerococcus prevotii DSM 20548			Apre_1617
Bacillus anthracis str. Ames		BA_2516
Bacillus anthracis str. Ames			BA_0670
Bacillus anthracis str. Ames			BA_3430
Bacillus clausii KSM-K16		ABC0445
Bacillus clausii KSM-K16		ABC0428
Bacillus clausii KSM-K16		ABC0858
Bacillus clausii KSM-K16		ABC3568
Bacillus clausii KSM-K16		ABC3195
Bacillus clausii KSM-K16		ABC3505
Bacillus halodurans C-125				BH3792
Bacillus halodurans C-125		BH2314
Bacillus megaterium DSM 319			BMD_3265
Bacillus megaterium DSM 319		BMD_3468
Bacillus megaterium DSM 319			BMD_1847
Bacillus megaterium DSM 319			BMD_2287
Bacillus subtilis subsp. subtilis str. 168		BSU39670
Blautia hansenii DSM 20583				BLAHAN_04150
Blautia hansenii DSM 20583		BLAHAN_06896
Blautia hansenii DSM 20583		BLAHAN_05078
Blautia hansenii DSM 20583			BLAHAN_06140
Brevibacillus brevis NBRC 100599		BBR47_58120
Butyrivibrio proteoclasticus B316		bpr_I2903
Butyrivibrio proteoclasticus B316			bpr_I1511
Butyrivibrio proteoclasticus B316				bpr_I0092
Caldicellulosiruptor saccharolyticus DSM 8903				Csac_2561
Caldicellulosiruptor saccharolyticus DSM 8903			Csac_2036
Caldicellulosiruptor saccharolyticus DSM 8903		Csac_0349
Caldicellulosiruptor saccharolyticus DSM 8903		Csac_1189
Candidatus Arthromitus sp. SFB-mouse-Yit				MOUSESFB_1196
Candidatus Arthromitus sp. SFB-mouse-Yit		MOUSESFB_1223
Candidatus Arthromitus sp. SFB-rat-Yit		RATSFB_1142
Centipeda periodontii DSM 2778			HMPREF9081_2249
Centipeda periodontii DSM 2778				HMPREF9081_2124
Centipeda periodontii DSM 2778		HMPREF9081_0883
Centipeda periodontii DSM 2778		HMPREF9081_1968
Centipeda periodontii DSM 2778		HMPREF9081_1343
Centipeda periodontii DSM 2778			HMPREF9081_1121
Centipeda periodontii DSM 2778		HMPREF9081_1334
Clostridium acetobutylicum ATCC 824		CA_C0827
Clostridium acetobutylicum ATCC 824		CA_C2952
Clostridium acetobutylicum ATCC 824			CA_C1347
Clostridium acetobutylicum ATCC 824				CA_C2892
Clostridium botulinum A str. Hall			CLC_3356
Clostridium botulinum A str. Hall				CLC_0180
Clostridium botulinum A str. Hall		CLC_1939
Clostridium botulinum A str. Hall		CLC_0249
Clostridium botulinum A str. Hall			CLC_1331
Clostridium botulinum A str. Hall			CLC_2097
Clostridium cellulolyticum H10				Ccel_0291
Clostridium cellulolyticum H10		Ccel_2222
Clostridium difficile 630			CD630_21100
Clostridium difficile 630		CD630_31350
Clostridium difficile 630			CD630_23290
Clostridium difficile 630		CD630_04030
Clostridium difficile 630		CD630_34480
Clostridium difficile 630			CD630_31060
Clostridium difficile 630		CD630_30740
Clostridium lentocellum DSM 5427			Clole_0568
Clostridium lentocellum DSM 5427		Clole_1453
Clostridium lentocellum DSM 5427				Clole_1051
Clostridium leptum DSM 753				CLOLEP_00902
Clostridium leptum DSM 753		CLOLEP_01860
Clostridium leptum DSM 753		CLOLEP_01849
Clostridium leptum DSM 753		CLOLEP_02217
Clostridium leptum DSM 753		CLOLEP_00016
Clostridium leptum DSM 753		CLOLEP_03600
Clostridium leptum DSM 753		CLOLEP_00321
Clostridium leptum DSM 753			CLOLEP_00684
Clostridium perfringens ATCC 13124			CPF_0684
Clostridium perfringens ATCC 13124		CPF_1557
Clostridium perfringens ATCC 13124		CPF_2962
Clostridium perfringens ATCC 13124				CPF_2472
Clostridium perfringens ATCC 13124		CPF_0081
Clostridium phytofermentans ISDg			Cphy_0013
Clostridium phytofermentans ISDg		Cphy_3683
Clostridium phytofermentans ISDg				Cphy_0325
Clostridium ramosum DSM 1402			CLORAM_00242
Clostridium ramosum DSM 1402			CLORAM_00911
Clostridium ramosum DSM 1402				CLORAM_01562
Clostridium ramosum DSM 1402			CLORAM_00252
Clostridium ramosum DSM 1402			CLORAM_02814
Clostridium ramosum DSM 1402		CLORAM_00323
Clostridium spiroforme DSM 1552			CLOSPI_00833
Clostridium spiroforme DSM 1552				CLOSPI_01440
Clostridium spiroforme DSM 1552		CLOSPI_02226
Clostridium spiroforme DSM 1552			CLOSPI_01026
Clostridium spiroforme DSM 1552		CLOSPI_00176
Clostridium symbiosum WAL-14163			HMPREF9474_00198
Clostridium symbiosum WAL-14163			HMPREF9474_03699
Clostridium symbiosum WAL-14163		HMPREF9474_04421
Clostridium symbiosum WAL-14163		HMPREF9474_02212
Clostridium symbiosum WAL-14163				HMPREF9474_00140
Clostridium symbiosum WAL-14163		HMPREF9474_03085
Clostridium symbiosum WAL-14163		HMPREF9474_00674
Clostridium symbiosum WAL-14163			HMPREF9474_04345
Clostridium symbiosum WAL-14163			HMPREF9474_04444
Clostridium tetani E88		CTC00507
Clostridium tetani E88		CTC00341
Clostridium tetani E88			CTC00228
Clostridium thermocellum ATCC 27405		Cthe_0349
Clostridium thermocellum ATCC 27405				Cthe_1923
Coprothermobacter proteolyticus DSM 5265			COPRO5265_1242
Coprothermobacter proteolyticus DSM 5265		COPRO5265_0247
Desulfotomaculum ruminis DSM 2154		Desru_3854
Desulfotomaculum ruminis DSM 2154		Desru_3820
Desulfotomaculum ruminis DSM 2154		Desru_3142
Dorea formicigenerans ATCC 27755		DORFOR_01112
Dorea formicigenerans ATCC 27755				DORFOR_00716
Dorea formicigenerans ATCC 27755			DORFOR_02916
Enterococcus faecalis V583		EF1167
Enterococcus faecalis V583			EF3304
Enterococcus faecalis V583				EF1147
Ethanoligenens harbinense YUAN-3		Ethha_2707
Ethanoligenens harbinense YUAN-3			Ethha_0655
Ethanoligenens harbinense YUAN-3				Ethha_1645
Eubacterium eligens ATCC 27750			EUBELI_00619
Eubacterium eligens ATCC 27750		EUBELI_01833
Eubacterium eligens ATCC 27750				EUBELI_01684
Eubacterium rectale ATCC 33656				EUBREC_0690
Eubacterium rectale ATCC 33656			EUBREC_2596
Eubacterium rectale ATCC 33656		EUBREC_0700
Eubacterium rectale ATCC 33656			EUBREC_2461
Filifactor alocis ATCC 35896				HMPREF0389_01131
Finegoldia magna ATCC 29328		FMG_1283
Finegoldia magna ATCC 29328				FMG_0991
Finegoldia magna ATCC 29328			FMG_1537
Geobacillus kaustophilus HTA426		GK1886
Halothermothrix orenii H 168			Hore_21800
Halothermothrix orenii H 168			Hore_03280
Halothermothrix orenii H 168		Hore_22740
Heliobacterium modesticaldum Ice1				HM1_1068
Kyrpidia tusciae DSM 2912		Btus_2867
Lactobacillus casei ATCC 334		LSEI_2704
Lactobacillus casei ATCC 334		LSEI_0328
Lactobacillus casei ATCC 334			LSEI_2720
Lactobacillus casei ATCC 334		LSEI_0432
Lactobacillus casei ATCC 334			LSEI_0367
Lactobacillus casei ATCC 334				LSEI_2571
Leptotrichia buccalis C-1013-b			Lebu_1950
Listeria monocytogenes ATCC 19117		LMOATCC19117_0386
Listeria monocytogenes ATCC 19117			LMOATCC19117_0529
Listeria monocytogenes ATCC 19117		LMOATCC19117_2156
Listeria monocytogenes ATCC 19117			LMOATCC19117_2754
Listeria monocytogenes ATCC 19117			LMOATCC19117_0675
Listeria monocytogenes ATCC 19117			LMOATCC19117_0368
Lysinibacillus fusiformis ZC1		BFZC1_20338
Lysinibacillus sphaericus C3-41		Bsph_1256
Macrococcus caseolyticus JCSC5402			MCCL_1494
Mahella australiensis 50-1 BON			Mahau_2738
Mahella australiensis 50-1 BON		Mahau_1377
Mahella australiensis 50-1 BON		Mahau_0823
Mahella australiensis 50-1 BON		Mahau_1673
Mahella australiensis 50-1 BON				Mahau_1553
Mahella australiensis 50-1 BON		Mahau_1309
Mahella australiensis 50-1 BON		Mahau_2034
Mahella australiensis 50-1 BON		Mahau_2707
Megasphaera elsdenii DSM 20460				MELS_0158
Megasphaera elsdenii DSM 20460		MELS_1854
Moorella thermoacetica ATCC 39073		Moth_0609
Mycoplasma genitalium M2288		CM5_00105
Paenibacillus polymyxa E681			PPE_01804
Pelosinus fermentans DSM 17108		FR7_2994
Pelosinus fermentans DSM 17108		FR7_1070
Pelosinus fermentans DSM 17108		FR7_3997
Pelosinus fermentans DSM 17108		FR7_0346
Pelosinus fermentans DSM 17108		FR7_0716
Pelosinus fermentans DSM 17108		FR7_3662
Pelosinus fermentans DSM 17108		FR7_2331
Pelosinus fermentans DSM 17108			FR7_1956
Peptostreptococcaceae [Clostridium] sticklandii			CLOST_0462
Peptostreptococcaceae [Clostridium] sticklandii		CLOST_1192
Peptostreptococcus anaerobius 653-L		HMPREF0631_0870
Peptostreptococcus anaerobius 653-L			HMPREF0631_1046
Phascolarctobacterium succinatutens YIT 12067			HMPREF9443_00504
Phascolarctobacterium succinatutens YIT 12067		HMPREF9443_00086
Phascolarctobacterium succinatutens YIT 12067				HMPREF9443_01678
Roseburia hominis A2-183				RHOM_02460
Roseburia hominis A2-183			RHOM_06035
Ruminococcus albus 7			Rumal_1602
Ruminococcus albus 7				Rumal_1486
Ruminococcus albus 7		Rumal_2608
Selenomonas ruminantium subsp. lactilytica TAM6421				SELR_21920
Selenomonas ruminantium subsp. lactilytica TAM6421		SELR_11550
Selenomonas ruminantium subsp. lactilytica TAM6421		SELR_04270
Staphylococcus aureus subsp. aureus N315			SA1599
Streptococcus pneumoniae TIGR4		SP_0605
Streptococcus pneumoniae TIGR4				SP_0494
Streptococcus pneumoniae TIGR4			SP_0252
Symbiobacterium thermophilum IAM 14863		STH2683
Symbiobacterium thermophilum IAM 14863		STH1245
Symbiobacterium thermophilum IAM 14863			STH66
Syntrophomonas wolfei subsp. wolfei str. Goettingen				Swol_2418
Syntrophothermus lipocalidus DSM 12680				Slip_2316
Thermoanaerobacter italicus Ab9		Thit_1576
Thermoanaerobacter italicus Ab9			Thit_1699
Thermoanaerobacter italicus Ab9			Thit_1582
Thermoanaerobacter italicus Ab9		Thit_0266
Thermoanaerobacter italicus Ab9				Thit_2262
Thermoanaerobacter pseudethanolicus ATCC 33223			Teth39_0621
Thermoanaerobacter pseudethanolicus ATCC 33223				Teth39_0147
Thermoanaerobacterium thermosaccharolyticum DSM 571			Tthe_1903
Thermoanaerobacterium thermosaccharolyticum DSM 571				Tthe_2587
Thermoanaerobacterium thermosaccharolyticum DSM 571		Tthe_1728
Thermoanaerobacterium xylanolyticum LX-11				Thexy_2250
Thermosinus carboxydivorans Nor1				TcarDRAFT_0479
Thermosinus carboxydivorans Nor1		TcarDRAFT_1266
Thermosinus carboxydivorans Nor1		TcarDRAFT_2578
Veillonella parvula DSM 2008			Vpar_0515
Veillonella parvula DSM 2008		Vpar_1150
Veillonella parvula DSM 2008				Vpar_1584
