# Supplementary material for: Flexibility and constraint: Evolutionary remodeling of the sporulation initiation pathway in Firmicutes
Source: PLoS Genet. 2018 Sep 13;14(9):e1007470. doi: 10.1371/journal.pgen.1007470 (PMC6136694; doi:10.1371/journal.pgen.1007470)
Supplement: S4 Table — (XLSX) [file pgen.1007470.s004.xlsx]

## Sheet: Table S4 - Spo0B Neighborhoods
Genome Name	Spo0B	ObgE (GTP1_OBG)	L27	L21
Acetonema longum DSM 6540	ALO_08033	ALO_08038	ALO_08028	ALO_08018
Alicyclobacillus acidocaldarius subsp. acidocaldarius DSM 446	Aaci_1814	Aaci_1813	Aaci_1815	Aaci_1817
Alkaliphilus metalliredigens QYMF	Amet_2306	Amet_2307	Amet_2305	Amet_2303
Ammonifex degensii KC4	Adeg_0184	Adeg_0185
Anoxybacillus flavithermus WK1	Aflv_0697	Aflv_0698	Aflv_0696	Aflv_0694
Bacillus anthracis str. Ames	BA_4673	BA_4672	BA_4674	BA_4676
Bacillus clausii KSM-K16	ABC1541	ABC1542
Bacillus halodurans C-125	BH1212	BH1213
Bacillus megaterium DSM 319	BMD_4644	BMD_4643	BMD_4645	BMD_4647
Bacillus psychrosaccharolyticus ATCC 23296	WYK_RS19930	WYK_RS19925	WYK_RS19935	WYK_RS19950
Bacillus subtilis subsp. subtilis str. 168	BSU27930	BSU27920	BSU27940	BSU27960
Brevibacillus brevis NBRC 100599	BBR47_18480	BBR47_18490	BBR47_18470	BBR47_18450
Candidatus Desulforudis audaxviator MP104C	Daud_1874	Daud_1873
Carboxydothermus hydrogenoformans Z-2901	CHY_0369	CHY_0370	CHY_0368	CHY_0367
Centipeda periodontii DSM 2778	HMPREF9081_1411	HMPREF9081_1415	HMPREF9081_1416	HMPREF9081_1418
Clostridium acidurici 9a	Curi_c19820	Curi_c19810	Curi_c19830	Curi_c19850
Clostridium tetani E88	CTC02057	CTC02056	CTC02058	CTC02060
Desulfosporosinus orientis DSM 765	Desor_5065	Desor_5064	Desor_5066	Desor_5068
Desulfotomaculum acetoxidans DSM 771	Dtox_3313	Dtox_3312	Dtox_3314	Dtox_3315
Desulfotomaculum reducens MI-1	Dred_2533	Dred_2532	Dred_2534	Dred_2535
Desulfotomaculum ruminis DSM 2154	Desru_1034	Desru_1035	Desru_1033	Desru_1032
Exiguobacterium sibiricum 255-15	Exig_2106	Exig_2105	Exig_2107	Exig_2109
Geobacillus kaustophilus HTA426	GK2607	GK2606	GK2608	GK2610
Heliobacterium modesticaldum Ice1	HM1_2706	HM1_2705	HM1_2709	HM1_2711
Kyrpidia tusciae DSM 2912	Btus_0684	Btus_0685
Lysinibacillus fusiformis ZC1	BFZC1_06453	BFZC1_06458	BFZC1_06448	BFZC1_06438
Lysinibacillus sphaericus C3-41	Bsph_3947	Bsph_3946	Bsph_3948	Bsph_3950
Macrococcus caseolyticus JCSC5402	MCCL_1283	MCCL_1282		MCCL_1285
Moorella thermoacetica ATCC 39073	Moth_0560	Moth_0561	Moth_0559	Moth_0557
Oceanobacillus iheyensis HTE831	OB2043	OB2042	OB2044	OB2046
Paenibacillus polymyxa E681	PPE_03655	PPE_03654	PPE_03656	PPE_03658
Pelosinus fermentans DSM 17108	FR7_4318	FR7_4319	FR7_4317	FR7_4315
Pelotomaculum thermopropionicum SI	PTH_0832	PTH_0833	PTH_0831	PTH_0830
Planococcus antarcticus DSM 14505	A1A1_03757	A1A1_03752	A1A1_03762	A1A1_03772
Solibacillus silvestris StLB046	SSIL_1468	SSIL_1469	SSIL_1467	SSIL_1465
Syntrophomonas wolfei subsp. wolfei str. Goettingen	Swol_1610	Swol_1609	Swol_1611	Swol_1613
Syntrophothermus lipocalidus DSM 12680	Slip_0708	Slip_0709	Slip_0707	Slip_0705
Thermoanaerobacter italicus Ab9	Thit_0854	Thit_0855	Thit_0853	Thit_0851
Thermoanaerobacter pseudethanolicus ATCC 33223	Teth39_1432	Teth39_1431	Teth39_1433	Teth39_1435
Thermoanaerobacterium thermosaccharolyticum DSM 571	Tthe_1141	Tthe_1142	Tthe_1140	Tthe_1138
Thermoanaerobacterium xylanolyticum LX-11	Thexy_1559	Thexy_1558	Thexy_1560	Thexy_1562
Thermosinus carboxydivorans Nor1	TcarDRAFT_1643	TcarDRAFT_1642	TcarDRAFT_1644	TcarDRAFT_1646
Acetivibrio cellulolyticus CD2		AcelC_020100022347	AcelC_020100022342	AcelC_020100022332
Acholeplasma laidlawii PG-8A		ACL_0365	ACL_0364	ACL_0362
Acidaminococcus fermentans DSM 20731		Acfer_0227
Acidaminococcus fermentans DSM 20731			Acfer_0341	Acfer_0339
Ammonifex degensii KC4			Adeg_0180	Adeg_0179
Bacillus clausii KSM-K16			ABC2600	ABC2602
Bacillus halodurans C-125			BH3009	BH3011
Blautia hansenii DSM 20583		BLAHAN_05664	BLAHAN_05663	BLAHAN_05661
Butyrivibrio proteoclasticus B316		bpr_I1440	bpr_I1441	bpr_I1443
Caldicellulosiruptor saccharolyticus DSM 8903		Csac_1571	Csac_1570	Csac_1568
Candidatus Arthromitus sp. SFB-mouse-Yit		MOUSESFB_0397	MOUSESFB_0396	MOUSESFB_0394
Candidatus Desulforudis audaxviator MP104C			Daud_1451	Daud_1452
Clostridiales genomosp. BVAB3 str. UPII9-5		HMPREF0868_0691	HMPREF0868_0690	HMPREF0868_0688
Clostridium acetobutylicum ATCC 824		CA_C1260	CA_C1259	CA_C1257
Clostridium botulinum A str. Hall		CLC_2883	CLC_2884	CLC_2886
Clostridium cellulolyticum H10		Ccel_1323	Ccel_1322	Ccel_1320
Clostridium difficile 630		CD630_11640	CD630_11630	CD630_11610
Clostridium lentocellum DSM 5427		Clole_2110	Clole_2109	Clole_2107
Clostridium leptum DSM 753		CLOLEP_02657	CLOLEP_02656	CLOLEP_02654
Clostridium perfringens ATCC 13124		CPF_2382	CPF_2383	CPF_2385
Clostridium phytofermentans ISDg		Cphy_2548	Cphy_2549	Cphy_2551
Clostridium ramosum DSM 1402		CLORAM_01382	CLORAM_01381	CLORAM_01379
Clostridium spiroforme DSM 1552		CLOSPI_00881	CLOSPI_00882	CLOSPI_00884
Clostridium symbiosum WAL-14163		HMPREF9474_03959	HMPREF9474_03958	HMPREF9474_03956
Clostridium thermocellum ATCC 27405		Cthe_0163	Cthe_0162	Cthe_0160
Dorea formicigenerans ATCC 27755		DORFOR_01567	DORFOR_01568	DORFOR_01570
Enterococcus faecalis V583			EF0970	EF0968
Enterococcus faecalis V583		EF1527
Erysipelothrix rhusiopathiae str. Fujisawa		ERH_0914	ERH_0915	ERH_0917
Ethanoligenens harbinense YUAN-3			Ethha_1647	Ethha_1648
Ethanoligenens harbinense YUAN-3		Ethha_1653
Eubacterium eligens ATCC 27750		EUBELI_01014	EUBELI_01015	EUBELI_01017
Eubacterium rectale ATCC 33656		EUBREC_1696	EUBREC_1695	EUBREC_1693
Filifactor alocis ATCC 35896			HMPREF0389_00430	HMPREF0389_00432
Filifactor alocis ATCC 35896		HMPREF0389_00483
Finegoldia magna ATCC 29328		FMG_0367	FMG_0366	FMG_0364
Fusobacterium nucleatum subsp. nucleatum ATCC 25586			FN1119	FN1117
Fusobacterium nucleatum subsp. nucleatum ATCC 25586		FN1918
Kyrpidia tusciae DSM 2912			Btus_0680	Btus_0678
Lactobacillus casei ATCC 334		LSEI_1350
Lactobacillus casei ATCC 334			LSEI_1644	LSEI_1646
Leptotrichia buccalis C-1013-b			Lebu_1131	Lebu_1129
Leptotrichia buccalis C-1013-b		Lebu_1477
Listeria monocytogenes EGD-e		lmo1537	lmo1540	lmo1542
Mahella australiensis 50-1 BON		Mahau_1510	Mahau_1511	Mahau_1513
Megasphaera elsdenii DSM 20460			MELS_1486	MELS_1484
Megasphaera elsdenii DSM 20460		MELS_2070
Peptostreptococcaceae [Clostridium] sticklandii		CLOST_1371	CLOST_1372	CLOST_1374
Peptostreptococcus anaerobius VPI 4330		HMPREF9998_00341	HMPREF9998_00342	HMPREF9998_00344
Phascolarctobacterium succinatutens YIT 12067		HMPREF9443_00961
Phascolarctobacterium succinatutens YIT 12067			HMPREF9443_01074	HMPREF9443_01072
Roseburia hominis A2-183		RHOM_07550	RHOM_07545	RHOM_07535
Ruminococcus albus 7		Rumal_2336	Rumal_2334	Rumal_2332
Selenomonas ruminantium subsp. lactilytica TAM6421		SELR_23250	SELR_23260	SELR_23280
Staphylococcus aureus subsp. aureus NCTC 8325		SAOUHSC_01753	SAOUHSC_01755	SAOUHSC_01757
Streptococcus pneumoniae TIGR4		SP_1079
Streptococcus pneumoniae TIGR4			SP_1107	SP_1105
Thermincola potens JR		TherJR_2521
Thermincola potens JR			TherJR_2529	TherJR_2531
Veillonella parvula DSM 2008		Vpar_0811
Veillonella parvula DSM 2008			Vpar_1215	Vpar_1217
