# Supplementary material for: Flexibility and constraint: Evolutionary remodeling of the sporulation initiation pathway in Firmicutes
Source: PLoS Genet. 2018 Sep 13;14(9):e1007470. doi: 10.1371/journal.pgen.1007470 (PMC6136694; doi:10.1371/journal.pgen.1007470)
Supplement: S5 Table — (XLSX) [file pgen.1007470.s005.xlsx]

## Sheet: Legend
Table S5	Specificity Residues of Predicted Spo0 Components.	Specificity residues of candidate Spo0F, Spo0B, and Spo0A proteins and all orphan kinases for genomes used in this analysis. Specificity residues were obtained by alignment to proteins with known specificity residues (see [Skerker08, Capra10]) and to experimentally verified Spo0A proteins.
		In columns labeled "Pas?", a star indicates the presence of a PAS domain in the N-terminal sensing region of the orphan kinase.
		A few genomes contain putative Spo0A paralogs. Predicted specificity residues of these paralogs are given in the "Spo0A2?" column.

## Sheet: Table S5 - Specificity Residues
Short name	Genome	Sporu-lates	Predicted Architecture	Spo0F	Spo0B	Spo0A	Spo0A2?	Kin	PAS?	Kin	PAS?	Kin	PAS?	Kin	PAS?	Kin	PAS?	Kin	PAS?	Kin	PAS?	Kin	PAS?	Kin	PAS?	Kin	PAS?	Kin	PAS?	Kin	PAS?	Kin	PAS?	Kin	PAS?	Kin	PAS?	Kin	PAS?
A.cell	Acetivibrio cellulolyticus CD2	No	n/a			NEFLEYD	NEFIEYD	TVAAQT	*	GAASQA		SICTKI	*	MSGGEM		TVGAQL
A.laid	Acholeplasma laidlawii PG-8A	No	n/a
B.hans	Blautia hansenii DSM 20583	No	n/a			NKMLNLD		TSGYQL		TVGYQL		TLSFQL		TAGYKL
D.form	Dorea formicigenerans ATCC 27755	No	n/a			NRILEMS		TSGYQL		TLSTQM
E.rhus	Erysipelothrix rhusiopathiae str. Fujisawa	No	n/a
E.harb	Ethanoligenens harbinense YUAN-3	No	n/a			SEMVATD		TAGYQL
E.elig	Eubacterium eligens ATCC 27750	No	n/a			NNIANVD		TSGYQL
E.rect	Eubacterium rectale ATCC 33656	No	n/a			DFAENYE		TSGYQL		TTGYSL
F.aloc	Filifactor alocis ATCC 35896	No	n/a
F.magn	Finegoldia magna ATCC 29328	No	n/a
C.geno	Mageeibacillus indolicus UPII9-5	No	n/a					AVMKDV
C.stic	Peptoclostridium sticklandii DSM 519	No	n/a					GAASES
P.anae	Peptostreptococcus anaerobius VPI 4330	No	n/a
R.homi	Roseburia hominis A2-183	No	n/a	YQIEDAD		NRMLDID		TSGYQL
R.albu	Ruminococcus albus 7	No	n/a					TAGNYM		TAGYEV
E.sibi	Exiguobacterium sibiricum 255-15	No	n/a	EGILQLD	QLSYAM	--MLQHS		TPMAQL		SSGFEL		SSGFEL		SSGFEL	*	SSGFEL		SSGFEL		SSGFEL		ASGFEL		ASGYEL
A.dege	Ammonifex degensii KC4	No	n/a	ELVVEAD	QVGFDL	NELAEFS		TSGVQL
E.faec	Enterococcus faecalis V583	No	n/a
L.case	Lactobacillus casei ATCC 334	No	n/a
L.mono	Listeria monocytogenes EGD-e	No	n/a
M.case	Macrococcus caseolyticus JCSC5402	No	n/a	ENILEIT	QLTYQF	SELSSHN		TSGFEL		TSGYEV
P.anta	Planococcus antarcticus DSM 14505	No	n/a	QGILEVD	QLLNDL	NELLDYE		TTGFQL	*	TVGFQM	*	QSGFQL
S.pneu	Streptococcus pneumoniae TIGR4	No	n/a
S.wolf	Syntrophomonas wolfei subsp. wolfei str. Goettingen	No	n/a	QGVLELD	QVGYEL	NEFIDYN		TTGYQI	*	TTGFQL	*
T.pote	Thermincola potens JR	No	n/a	QGVLEAD		NEFLEFD		TSGFQL		TSGFQL	*
T.carb	Thermosinus carboxydivorans Nor1	No	n/a	QGILEVD	QVAMQL	NEFIEFN		TTGYQV	*	TAGFAT	*	TSGFQL		TSGFQL	*
A.ferm	Acidaminococcus fermentans DSM 20731	No	n/a					RDGNGL
B.prot	Butyrivibrio proteoclasticus B316	No	n/a
C.sacc	Caldicellulosiruptor saccharolyticus DSM 8903	No	n/a			NQFLEVD
C.peri	Centipeda periodontii DSM 2778	No	n/a		LAIFLI
M.elsd	Megasphaera elsdenii DSM 20460	No	n/a
P.succ	Phascolarctobacterium succinatutens YIT 12067	No	n/a
S.rumi	Selenomonas ruminantium subsp. lactilytica TAM6421	No	n/a					TVGTEL
S.aure	Staphylococcus aureus subsp. aureus NCTC 8325	No	n/a
S.lipo	Syntrophothermus lipocalidus DSM 12680	No	n/a	QGILELD	QVGLEL	NEFIDFN
V.parv	Veillonella parvula DSM 2008	No	n/a
C.Arth	Candidatus Arthromitus sp. SFB-mouse-Yit	Yes	Direct			NEFIDYD		TLSSQA	*
C.acet	Clostridium acetobutylicum ATCC 824	Yes	Direct			NEFIDYD		TTGYQM		TAGYKF		NISAQV	*	NVSAQV		NISAQL	*	SVGLQL		TSGYEG
C.botu	Clostridium botulinum A str. Hall	Yes	Direct			NEFIDYD		TSGYQM		TISSQL	*	NISAQV		NVTAQL	*	NVTAQI	*	TAGYEL
C.perf	Clostridium perfringens ATCC 13124	Yes	Direct			NEFIDYD		TSGFET	*	TNSHEA		NVATQL		NISTQL	*	NVSSQV		NVSAQL		NLSAQL	*	NISCQL	*	TSGYYL
C.teta	Clostridium tetani E88	Yes	Direct		QVGYQI	NEFIDYD		TSGYQL		SSIYDI		TVSSYM		NISSQL		TSGWIT
C.diff	Clostridioides difficile 630	Yes	Direct			NDFVEYD		TIGNDL		NNSSQL	*	NLSSQV	*	NVSSQL	*	SPGYEL
C.ramo	Erysipelatoclostridium ramosum DSM 1402	Yes	Direct			NDLNDSD	NLLENKD
C.spir	Erysipelatoclostridium spiroforme DSM 1552	Yes	Direct			NDLNESD	DLLSNKN	TSTYDL		TSAFII		TSGYKL
M.aust	Mahella australiensis 50-1 BON	Yes	Direct			NDFIEYD		TSGFET	*
C.lent	Clostridium lentocellum DSM 5427	Yes	Direct			NDFIEFD		AIGREL		NIATQL	*	NVMTQL	*	NVSNQL		TAGYQL
C.phyt	Lachnoclostridium phytofermentans ISDg	Yes	Direct			NRMLEVD		TSGYQL		TSGYEL
C.symb	Lachnoclostridium symbiosum WAL-14163	Yes	Direct			NQTMEIT		TTGYSL		TSVLDS		TAGYDS		TSGYEA		TAGYDI
C.cell	Ruminiclostridium cellulolyticum H10	Yes	Direct			NEFIEYD	NLATDND	NLSSKL	*	TAGYQL
C.lept	Ruminiclostridium leptum DSM 753	Yes	Direct			AEFEKIN		TSGFEL
C.ther	Ruminiclostridium thermocellum ATCC 27405	Yes	Direct			NEFIEYD	NEFLEYD	VVSAQA		SVGAQL		ASGLQL
T.ital	Thermoanaerobacter italicus Ab9	Yes	Phosphorelay	NGILEID	QVGYQL	NEFIEYD		GFSNKN	*	TSGFQL	*
T.pseu	Thermoanaerobacter pseudethanolicus ATCC 33223	Yes	Phosphorelay	NGILEID	QLGYQL	NEFIEYD		TSGFQL	*
T.ther	Thermoanaerobacterium thermosaccharolyticum DSM 571	Yes	Phosphorelay	NGVLEID	QVGYQL	NEFIDYD		TSGFQL	*
T.xyla	Thermoanaerobacterium xylanolyticum LX-11	Yes	Phosphorelay	NGVLELD	QVGYQL	NEFIDYD		TAGFQI		TSGFQL	*
A.meta	Alkaliphilus metalliredigens QYMF	Yes	Phosphorelay	QRILEVD	QTGYQL	NDFIEYD		TVGYQL		NVGTQL		NVGTQL	*	NIGSQL		NVGSQL	*	NVGAQL	*
C.acid	Gottschalkia acidurici 9a	Yes	Phosphorelay	QGILEID	QIGYQL	NDFIEYD		TSGYQL		TTGFQI		ASLFTI		NISTQL	*	NMSTQV		NVSAQL		NVSAQL		NVSIQL
A.long	Acetonema longum DSM 6540	Yes	Phosphorelay	QGILEVD	QVALQL	NEFIEFN		TTGYQV	*	TTGYQL	*	TTGFQI	*	TVGYQF		TAGFET		TVGYQL	*	AYNNEG		AVANDI		AITNEV		TVGHEG
C.Desu	Candidatus Desulforudis audaxviator MP104C	Yes	Phosphorelay	QAILEAD	QVGLQL	NEFTDFD		TAGFQM	*	TVGYQL		VSTFEL	*
C.hydr	Carboxydothermus hydrogenoformans Z-2901	Yes	Phosphorelay	QGILDAS	QIGFQL	NEFLEFD		TTGFQL	*	FTSYEL
D.orie	Desulfosporosinus orientis DSM 765	Yes	Phosphorelay	QGVLETD	QVGNQL	NEFVEYD	NNLMNYD	TTGYQL	*	TTGYQL	*	TTGYQL	*	TTGYQL	*	TTGYQL		TTGFQL	*	TTGFQL		TTGFQL	*	TTGFQL	*	TTGFQL	*	TTGFQL	*	TTGFQL	*	TTGFQM		TTGFQF	*	GIATQV		SGGFQL	*
D.acet	Desulfotomaculum acetoxidans DSM 771	Yes	Phosphorelay	QGILEVD	QVGLQL	NEFLDFD		TTGFQL	*	TTGFQL	*	TTGFQM	*	TTGFQM	*	TTGFQM	*	TTGFQF	*	TAAFEL
D.redu	Desulfotomaculum reducens MI-1	Yes	Phosphorelay	QGVLEAD	QVGLQL	NDFLEFD		TTGFQM	*	TTGLQL		TTGLQI		TSGFQL	*	TSGFQL	*	TSGYKA
D.rumi	Desulfotomaculum ruminis DSM 2154	Yes	Phosphorelay	QGVLETD	QVGLQL	NEFLEFD		TTGFQM	*	TTGFQM	*	TTGFQM	*	TSGLQI		TTGLQL		TSGFQL	*
H.mode	Heliobacterium modesticaldum Ice1	Yes	Phosphorelay	QGVLEAD	QTGYQV	NEFIDYD		TTGFQI	*	TTGFQL	*	NAGIDL		ASGYDM
M.ther	Moorella thermoacetica ATCC 39073	Yes	Phosphorelay	QGVLEAD	QVGYQL	NEFVEYD		TSGFET	*	TSGFQL
P.ferm	Pelosinus fermentans DSM 17108	Yes	Phosphorelay	QGILEVD	QVAMQM	NEFIEYN		TTGYQM	*	TTGYQV	*	TTGYQV	*	TTGYQV	*	TTGYQL		TTGFQM		TTGFQM	*	TSGFQF	*	TTGYQY	*	TTGYRY		AAGYQF	*	TVGYQF	*	TTGFET	*	TTGFQS		TTGLQF
P.ther	Pelotomaculum thermopropionicum SI	Yes	Phosphorelay	QGVLEAD	QVGLQL	NEFLEFD		TTGFQL	*	TAGFQL	*	TAGFQI	*	TVGFQL
A.acid	Alicyclobacillus acidocaldarius subsp. acidocaldarius DSM 446	Yes	Phosphorelay	QGILEVD	QIALQM	HEFLEFD		TTGFQL		TTGFQL	*	TTGFQL	*	AAQMKA		TAGFKL	*	TAGFDL	*
A.flav	Anoxybacillus flavithermus WK1	Yes	Phosphorelay	QGILEVD	QLGNSL	NELLEYD		TSGFQM	*	TTGFQF		TTGYQF	*	TAGFQL	*	TVGFQL		TVGFQL		AGGFQL		AVGFAF
B.anth	Bacillus anthracis str. Ames	Yes	Phosphorelay	QGILEVD	QMGNSL	NELMSYD		TVGFQL		TVGFQL		SVSFEG		ALAYMG		TGGLAL		ASGFQL		TSGFKL		TSGFTL	*	TSGFQL
B.clau	Bacillus clausii KSM-K16	Yes	Phosphorelay	QGILEVD	QLGNAI	NELLEYD		TTGFQL		TVGFQL		TVSYKL		SVGFQL		TSGFQL	*
B.halo	Bacillus halodurans C-125	Yes	Phosphorelay	QGILEID	QLGYAL	NELLDYD		TSGFQY		SVGFQL		AVGFSL		TPGFNL	*
B.mega	Bacillus megaterium DSM 319	Yes	Phosphorelay	QGILEVD	QLGNAL	NELLDYD		TTGFQL	*	TAGFQM		TAGFQL	*	TAGFQL	*	TAGFQL	*	TAGFQL	*	TSGFQV	*	TVGFQL		QSGFQF		AVGFSL		TSGFHL	*	TSGFQL	*	TSGFQL	*	TSGFQL	*
B.psyc	Bacillus psychrosaccharolyticus ATCC 23296	Yes	Phosphorelay	QGILEVD	QLGNEL	NELLEYD		TTGFQL	*	TSGFQL	*	HTSYTL		TSGFQL		LYLIIS	*	TVGFQL		TSGFQM	*
B.subt	Bacillus subtilis subsp. subtilis str. 168	Yes	Phosphorelay	QGILEVD	QLGNSL	NELLEYD		TAGFQL	*	TAGFQL	*	TSGFQI	*	TVGFQL		TGGFQL
B.brev	Brevibacillus brevis NBRC 100599	Yes	Phosphorelay	QGILEVD	QVGYHL	NEFLEYD		TSGFQM	*	TAGFQY	*	TSGFQF	*	TAGFQL	*	TAGFQL	*	TVGFQL		TVGFQL		TAGFKL		CAGFKL		TSGFRL		TSGYDL		TSGFQL	*
G.kaus	Geobacillus kaustophilus HTA426	Yes	Phosphorelay	QGILEVD	QLGHAL	NELLEYD		TTGYQL	*	TSGFQM	*	TAGFQL	*	TAGFQL		TAGFQL		TVGFQL
K.tusc	Kyrpidia tusciae DSM 2912	Yes	Phosphorelay	QGILELD	QLGYQL	NEFLDYD		TAGFQL	*	TSGFQI
L.fusi	Lysinibacillus fusiformis ZC1	Yes	Phosphorelay	QGILEVD	QLMNDL	NELTQYE		TSTYDL		TSGFEL
L.spha	Lysinibacillus sphaericus C3-41	Yes	Phosphorelay	QGILEVD	QLMNDL	NELTQYE		TSTYDL		TSGFDL		TAAYES
O.ihey	Oceanobacillus iheyensis HTE831	Yes	Phosphorelay	QGILEVN	QLGYSM	NELMDYD		TSGFQL	*
P.poly	Paenibacillus polymyxa E681	Yes	Phosphorelay	QGILEVD	QVGYRM	NEFLEYD		TTGFQL	*	TSGFEY		TAGFQL	*	TVGFQM		TEGADL		NSNLQI		NGGMGL	*	QVGFQL		AVGFQL	*	TYGYNV
S.silv	Solibacillus silvestris StLB046	Yes	Phosphorelay	---LEVN	HLMNDL	NELMVYE		TSGFQM	*	TVGYQM	*	TSGLEV	*
