# Supplementary material for: Flexibility and constraint: Evolutionary remodeling of the sporulation initiation pathway in Firmicutes
Source: PLoS Genet. 2018 Sep 13;14(9):e1007470. doi: 10.1371/journal.pgen.1007470 (PMC6136694; doi:10.1371/journal.pgen.1007470)
Supplement: S6 Table — (XLSX) [file pgen.1007470.s006.xlsx]

## Sheet: Legend
Table S6	Orphan kinase catalytic domain content	Histidine kinase catalytic domain subfamily membership, as classfied in Agfam [Alexander and Zhulin, 2007]: HK CA:2 highlighted in green, HK CA:3 highlighted in pink. Genomes are ordered by sporulation status and spo0 pathway architecture.
		Specificity residues as shown in Table S5. In columns labeled "Pas?", a star indicates the presence of a PAS domain in the N-terminal sensing region of the orphan kinase.

## Sheet: Table S6 - Spec Res & HK_CA
Genome Name	Sporulates?	Predicted architecture	Kinase	Pas	HK_CA	Kinase	Pas	HK_CA	Kinase	Pas	HK_CA	Kinase	Pas	HK_CA	Kinase	Pas	HK_CA	Kinase	Pas	HK_CA	Kinase	Pas	HK_CA	Kinase	Pas	HK_CA	Kinase	Pas	HK_CA	Kinase	Pas	HK_CA	Kinase	Pas	HK_CA	Kinase	Pas	HK_CA	Kinase	Pas	HK_CA	Kinase	Pas	HK_CA	Kinase	Pas	HK_CA
Syntrophomonas wolfei subsp. wolfei str. Goettingen	Maybe?	n/a	TTGYQI	*	3	TTGFQL	*	3
Veillonella parvula DSM 2008	No	n/a
Acidaminococcus fermentans DSM 20731	No	n/a	RDGNGL
Phascolarctobacterium succinatutens YIT 12067	No	n/a
Centipeda periodontii DSM 2778	No	n/a
Selenomonas ruminantium subsp. lactilytica TAM6421	No	n/a	TVGTEL		2
Thermosinus carboxydivorans Nor1	No	n/a	TTGYQV	*	3	TAGFAT	*	2	TSGFQL		3	TSGFQL	*	3
Ammonifex degensii KC4	No	n/a	TSGVQL		3
Thermincola potens JR	No	n/a	TSGFQL		3	TSGFQL	*	3
Syntrophothermus lipocalidus DSM 12680	No	n/a
Caldicellulosiruptor saccharolyticus DSM 8903	No	n/a
Streptococcus pneumoniae TIGR4	no	n/a
Enterococcus faecalis V583	no	n/a
Lactobacillus casei ATCC 334	no	n/a
Listeria monocytogenes EGD-e	no	n/a
Macrococcus caseolyticus JCSC5402	no	n/a	TSGFEL		3	TSGYEV		2
Staphylococcus aureus subsp. aureus NCTC 8325	no	n/a
Planococcus antarcticus DSM 14505	No	n/a	TTGFQL	*	3	TVGFQM	*	3	QSGFQL		3
Acholeplasma laidlawii PG-8A	No	n/a
Erysipelothrix rhusiopathiae str. Fujisawa	No	n/a
Exiguobacterium sibiricum 255-15	No	n/a	TPMAQL		3	SSGFEL		2	SSGFEL		2	SSGFEL	*	2	SSGFEL		2	SSGFEL		2	SSGFEL		2	ASGFEL		2	ASGYEL		2
Dorea formicigenerans ATCC 27755	No	n/a	TSGYQL		2	TLSTQM		3
Blautia hansenii DSM 20583	No	n/a	TSGYQL		2	TVGYQL		2	TLSFQL		3	TAGYKL		2
Eubacterium rectale ATCC 33656	no	n/a	TSGYQL		2	TTGYSL		2
Roseburia hominis A2-183	No	n/a	TSGYQL		2
Butyrivibrio proteoclasticus B316	No	n/a
Eubacterium eligens ATCC 27750	No	n/a	TSGYQL		2
Clostridiales genomosp. BVAB3 str. UPII9-5	No	n/a	AVMKDV		2
Acetivibrio cellulolyticus CD2	No	n/a	TVAAQT	*	2	GAASQA		3	SICTKI	*	2	MSGGEM		3	TVGAQL		2
Ethanoligenens harbinense YUAN-3	No	n/a	TAGYQL		2
Ruminococcus albus 7	No	n/a	TAGNYM		2	TAGYEV		2
Finegoldia magna ATCC 29328	No	n/a
Peptostreptococcus anaerobius VPI 4330	No	n/a
Filifactor alocis ATCC 35896	No	n/a
Clostridium sticklandii	No	n/a
Megasphaera elsdenii DSM 20460	Not mentioned	n/a
Pelosinus fermentans DSM 17108	Yes	Phosphorelay	TTGYQM	*	3	TTGYQV	*	3	TTGYQV	*	3	TTGYQV	*	3	TTGYQL		3	TTGFQM		3	TTGFQM	*	3	TSGFQF	*	3	TTGYQY	*	3	TTGYRY		3	AAGYQF	*	3	TVGYQF	*	3	TTGFET	*	2	TTGFQS		3	TTGLQF
Acetonema longum DSM 6540	Yes	Phosphorelay	TTGYQV	*	3	TTGYQL	*	3	TTGFQI	*	3	TVGYQF		3	TAGFET		2	TVGYQL	*	3	AYNNEG		3	AVANDI		2	AITNEV		2	TVGHEG		2
Carboxydothermus hydrogenoformans Z-2901	Yes	Phosphorelay	TTGFQL	*	3	FTSYEL		3
Candidatus Desulforudis audaxviator MP104C	Yes	Phosphorelay	TAGFQM	*	3	TVGYQL		3	VSTFEL	*	3
Desulfotomaculum ruminis DSM 2154	Yes	Phosphorelay	TTGFQM	*	3	TTGFQM	*	3	TTGFQM	*	3	TSGLQI		3	TTGLQL		3	TSGFQL	*	3
Desulfotomaculum reducens MI-1	Yes	Phosphorelay	TTGFQM	*	3	TTGLQL		3	TTGLQI		3	TSGFQL	*	3	TSGFQL	*	3	TSGYKA		2
Pelotomaculum thermopropionicum SI	Yes	Phosphorelay	TTGFQL	*	3	TAGFQL	*	3	TAGFQI	*	3	TVGFQL		3
Desulfotomaculum acetoxidans DSM 771	Yes	Phosphorelay	TTGFQL	*	3	TTGFQL	*	3	TTGFQM	*	3	TTGFQM	*	3	TTGFQM	*	3	TTGFQF	*	3	TAAFEL
Desulfosporosinus orientis DSM 765	Yes	Phosphorelay	TTGYQL	*	3	TTGYQL	*	3	TTGYQL	*	3	TTGYQL	*	3	TTGYQL		3	TTGFQL	*	3	TTGFQL		3	TTGFQL	*	3	TTGFQL	*	3	TTGFQL	*	3	TTGFQL	*	3	TTGFQL	*	3	TTGFQM		3	TTGFQF	*	3	GIATQV
Moorella thermoacetica ATCC 39073	Yes	Phosphorelay	TSGFET	*	2	TSGFQL		3
Heliobacterium modesticaldum Ice1	Yes	Phosphorelay	TTGFQI	*	3	TTGFQL	*	3	NAGIDL			ASGYDM
Thermoanaerobacter italicus Ab9	Yes	Phosphorelay	GFSNKN	*	3	TSGFQL	*	3
Thermoanaerobacter pseudethanolicus ATCC 33223	Yes	Phosphorelay	TSGFQL	*	3
Thermoanaerobacterium xylanolyticum LX-11	Yes	Phosphorelay	TAGFQI		2	TSGFQL	*	3
Thermoanaerobacterium thermosaccharolyticum DSM 571	Yes	Phosphorelay	TSGFQL	*	3
Clostridium acidurici 9a	Yes	Phosphorelay	TSGYQL		2	TTGFQI		3	ASLFTI		2	NISTQL	*	2	NMSTQV		2	NVSAQL		2	NVSAQL		2	NVSIQL		2
Alkaliphilus metalliredigens QYMF	Yes	Phosphorelay	TVGYQL		3	NVGTQL		2	NVGTQL	*	2	NIGSQL		2	NVGSQL	*	2	NVGAQL	*	2
Bacillus subtilis subsp. subtilis str. 168	Yes	Phosphorelay	TAGFQL	*	3	TAGFQL	*	3	TSGFQI	*	3	TVGFQL		3	TGGFQL		3
Solibacillus silvestris StLB046	Yes	Phosphorelay	TSGFQM	*	3	TVGYQM	*	3	TSGLEV	*	3
Lysinibacillus fusiformis ZC1	Yes	Phosphorelay	TSTYDL		2	TSGFEL		3
Lysinibacillus sphaericus C3-41	Yes	Phosphorelay	TSTYDL		2	TSGFDL		3	TAAYES		2
Bacillus psychrosaccharolyticus ATCC 23296	Yes	Phosphorelay
Bacillus megaterium DSM 319	Yes	Phosphorelay	TTGFQL	*	3	TAGFQM		3	TAGFQL	*	3	TAGFQL	*	3	TAGFQL	*	3	TAGFQL	*	3	TSGFQV	*	3	TVGFQL		3	QSGFQF		3	AVGFSL		3	TSGFHL	*	3	TSGFQL	*	3	TSGFQL	*	3	TSGFQL	*	3
Bacillus anthracis str. Ames	Yes	Phosphorelay	TVGFQL		3	TVGFQL		3	SVSFEG		2	ALAYMG		2	TGGLAL		3	ASGFQL		3	TSGFKL		3	TSGFTL	*	3	TSGFQL		3
Geobacillus kaustophilus HTA426	Yes	Phosphorelay	TTGYQL	*	3	TSGFQM	*	3	TAGFQL	*	3	TAGFQL		3	TAGFQL		3	TVGFQL		3
Anoxybacillus flavithermus WK1	Yes	Phosphorelay	TSGFQM	*	3	TTGFQF		3	TTGYQF	*	3	TAGFQL	*	3	TVGFQL		3	TVGFQL		3	AGGFQL		3	AVGFAF		3
Bacillus halodurans C-125	Yes	Phosphorelay	TSGFQY		3	SVGFQL			AVGFSL		3	TPGFNL	*	3
Bacillus clausii KSM-K16	Yes	Phosphorelay	TTGFQL		3	TVGFQL		3	TVSYKL		2	SVGFQL		3	TSGFQL	*	3
Oceanobacillus iheyensis HTE831	Yes	Phosphorelay	TSGFQL	*	3
Paenibacillus polymyxa E681	Yes	Phosphorelay	TTGFQL	*	3	TSGFEY		2	TAGFQL	*	3	TVGFQM		3	TEGADL			NSNLQI			NGGMGL	*		QVGFQL		3	AVGFQL	*	3	TYGYNV		2
Brevibacillus brevis NBRC 100599	Yes	Phosphorelay	TSGFQM	*	3	TAGFQY	*	3	TSGFQF	*	3	TAGFQL	*	3	TAGFQL	*	3	TVGFQL		3	TVGFQL		3	TAGFKL		3	CAGFKL		3	TSGFRL		3	TSGYDL		2	TSGFQL	*	3
Alicyclobacillus acidocaldarius subsp. acidocaldarius DSM 446	Yes	Phosphorelay	TTGFQL		3	TTGFQL	*	3	TTGFQL	*	3	AAQMKA		3	TAGFKL	*	3	TAGFDL	*	3
Kyrpidia tusciae DSM 2912	Yes	Phosphorelay	TAGFQL	*	3	TSGFQI		3
Clostridium spiroforme DSM 1552	Yes	Direct	TSTYDL		2	TSAFII			TSGYKL		2
Clostridium ramosum DSM 1402	Yes	Direct
Mahella australiensis 50-1 BON	Yes	Direct	TSGFET	*	2
Clostridium lentocellum DSM 5427	Yes	Direct	AIGREL		2	NIATQL	*	2	NVMTQL	*	2	NVSNQL		2	TAGYQL		2
Clostridium phytofermentans ISDg	Yes	Direct	TSGYQL		2	TSGYEL		2
Clostridium symbiosum WAL-14163	Yes	Direct	TTGYSL		2	TSVLDS		2	TAGYDS		2	TSGYEA		2	TAGYDI
Clostridium thermocellum ATCC 27405	Yes	Direct	VVSAQA		2	SVGAQL		2	ASGLQL		3
Clostridium cellulolyticum H10	Yes	Direct	NLSSKL	*	2	TAGYQL		2
Clostridium leptum DSM 753	Yes	Direct	TSGFEL		2
Candidatus Arthromitus sp. SFB-mouse-Yit	Yes	Direct	TLSSQA	*	2
Clostridium perfringens ATCC 13124	Yes	Direct	TSGFET	*	2	TNSHEA		2	NVATQL		2	NISTQL	*	2	NVSSQV		2	NVSAQL		2	NLSAQL	*	2	NISCQL	*	2	TSGYYL		2
Clostridium acetobutylicum ATCC 824	Yes	Direct	TTGYQM		2	TAGYKF		2	NISAQV	*	2	NVSAQV		2	NISAQL	*	2	SVGLQL		3	TSGYEG		2
Clostridium tetani E88	Yes	Direct	TSGYQL		2	SSIYDI		2	TVSSYM		2	NISSQL		2	TSGWIT		2
Clostridium botulinum A str. Hall	Yes	Direct	TSGYQM		2	TISSQL	*	2	NISAQV		2	NVTAQL	*	2	NVTAQI	*	2	TAGYEL		2
Clostridium difficile 630	Yes	Direct	TIGNDL		2	NNSSQL	*	2	NLSSQV	*	2	NVSSQL	*	2	SPGYEL		2
