# Supplementary material for: Flexibility and constraint: Evolutionary remodeling of the sporulation initiation pathway in Firmicutes
Source: PLoS Genet. 2018 Sep 13;14(9):e1007470. doi: 10.1371/journal.pgen.1007470 (PMC6136694; doi:10.1371/journal.pgen.1007470)
Supplement: S7 Table — (XLSX) [file pgen.1007470.s007.xlsx]

## Sheet: Table S7 - Strains and Plasmids
Strain
Organism	Name	Description	Notes	Source or Reference
E. coli	BL21	Protein expression and purification		Thermo Fisher
	TOP10	Plasmid propagation		Thermo Fisher
Gene
Organism	Protein	Locus	NCBI GenPept Accession Number
D. acetoxidans DSM 771 (CP001720.1)	Orphan histdine kinase	Dtox_1918	WP_015757463.1
	Spo0F	Dtox_0055	WP_012813470.1
	Spo0B	Dtox_3313	WP_015758734.1
	Spo0A	Dtox_2041	WP_042317062.1
B. subtilis subsp. subtilis str. 168 (NC_000964.3)	Orphan histdine kinase	BSU13990	NP_389282.1
	Spo0F	BSU37130	NP_391594.1
	Spo0B	BSU27930	NP_390671.1
	Spo0A	BSU24220	NP_390302.1
C. acetobutylicum ATC 824 (NC_003030.1)	Orphan histdine kinase	CA_C0903	NP_347539.1
	Orphan histdine kinase	CA_C3319	NP_349911.1
	Spo0A	CA_C2071	NP_348690.1
Plasmid
Plasmid category	Name	Description	Notes	Source
General purpose vectors	pUC19	High-copy replicon for Genewiz Synthetic Sequences		Genewiz
	pUC19-Dtox_1918	Plasmid containing synthetic D. acetoxidans HK Dtox_1918 gene	re-coded for expression in E. coli	This study, Genewiz
	pUC19-Dtox_0055	Plasmid containing synthetic D. acetoxidans spo0F gene	re-coded for expression in E. coli	This study, Genewiz
	pUC19-Dtox_3313	Plasmid containing synthetic D. acetoxidans spo0B gene	re-coded for expression in E. coli	This study, Genewiz
	pUC19-Dtox_2041	Plasmid containing synthetic D. acetoxidans spo0A gene	re-coded for expression in E. coli (synthesized only residues 1-129)	This study, Genewiz
Entry clones	pENTR-Dtox_1918	D. acetoxidans HK Dtox_1918 Entry vector in pENTR/D-TOPO (kanR)	Dtox_1918 N-terminally truncated at residue 301 by PCR	This study
	pENTR-Dtox_0055	D. acetoxidans Spo0F Entry vector in pENTR/D-TOPO (kanR)		This study
	pENTR-Dtox_3313	D. acetoxidans Spo0B Entry vector in pENTR/D-TOPO (kanR)		This study
	pENTR-Dtox_2041	D. acetoxidans Spo0A Entry vector in pENTR/D-TOPO (kanR)		This study
	pENTR-Ca_C0903	C. acetobutylicum HK Ca_C0903 Entry vector in pENTR		This study, Thermo Fisher
	pENTR-Ca_C3319	C. acetobutylicum HK Ca_C3319 Entry vector in pENTR		This study, Thermo Fisher
	pENTR-Ca_C2071	C. acetobutylicum Spo0A Entry vector in pENTR		This study, Thermo Fisher
Destination vectors	ML310	pET-TRX-His6-TEV (ampR, chlorR)	Adds N-terminal 6-Histidine Thioredoxin tag	Skerker05
	ML333	pET-His6-MBP-TEV (ampR, chlorR)	Adds N-terminal 6-Histidine and Maltose Binding Protein tag	Skerker05
	ML375	pET-His6-TEV (ampR, chlorR)	Adds N-terminal 6-Histidine tag	Skerker05
Expression Vectors	ML333-Dtox_1918	Expression vector for D. acetoxidans HK Dtox_1918 with His-MBP tag		This study
	ML310-Dtox_0055	Expression vector for D. acetoxidans spo0F with His-TRX tag		This study
	ML333-Dtox_3313	Expression vector for D. acetoxidans spo0B with His-MBP tag		This study
	ML375-Dtox_2041	Expression vector for D. acetoxidans spo0Awith His tag		This study
	ML333-Ca_C0903	Expression vector for C. acetobutylicum HK Ca_C0903 with His-MBP tag		This study
	ML333-Ca_C3319	Expression vector for C. acetobutylicum HK Ca_C3319 with His-MBP tag		This study
	ML310-Ca_C2071	Expression vector for C. acetobutylicum Spo0A with His-TRX tag		This study
	ML333-Bs_KinA	Expression vector for B. subtilis HK KinA with His-MBP tag		This study
	ML310-Bs_Spo0F	Expression vector for B. subtilis Spo0F with His-TRX tag		This study
	ML310-Bs_Spo0B	Expression vector for B. subtilis Spo0B with His-TRX tag		This study
	ML310-Bs_Spo0A	Expression vector for B. subtilis Spo0A with His-TRX tag		This study
