# Supplementary material for: Flexibility and constraint: Evolutionary remodeling of the sporulation initiation pathway in Firmicutes
Source: PLoS Genet. 2018 Sep 13;14(9):e1007470. doi: 10.1371/journal.pgen.1007470 (PMC6136694; doi:10.1371/journal.pgen.1007470)
Supplement: S8 Table — (XLSX) [file pgen.1007470.s008.xlsx]

## Sheet: Legend
Tab Number	Tab Name	Tab description
2	Raw	This sheet contains the nucleotide position of each gene encoding a putative Spo0 protein within its contig (draft) or whole genome assembly (complete). Here, gene position is defined to be the position of the start codon (or the stop codon for proteins encoded on the complementary strand). The size of the whole genome sequence is given in base pairs.
3	Included	This tab contains the normalized positions of predicted Spo0 proteins, calculated by dividing the nucleotide location by the length of the whole genome sequence. Only species that are known to sporulate and that have complete genome sequences are included in this set.

## Sheet: Raw
Genome	Class	Sporulates	Predicted Architecture		Genome Size	K1	K2	K3	K4	K5	K6	K7	K8	K9	K10	K11	K12	K13	K14	K15	K16	Spo0F	Spo0B	Spo0A
Acetivibrio cellulolyticus CD2	Clostridia	No	n/a	draft	6156735	889339	1772527	1991812	4090	538015														33859
Acetonema longum DSM 6540	Clostridia	Yes	Phosphorelay	draft	4323011	30242	25952	74602	85764	24024	84154	98	59510	8776	9655							40337	58193	25787
Acidaminococcus fermentans DSM 20731	Clostridia	No	n/a	complete	2329769	769673
Alicyclobacillus acidocaldarius subsp. acidocaldarius DSM 446	Bacilli	Yes	Phosphorelay	complete	3205686	81071	85171	122945	719153	790470	2014084											2843727	1861765	1823950
Alkaliphilus metalliredigens QYMF	Clostridia	Yes	Phosphorelay	complete	4929566	1325392	1328598	4462155	4521725	4526948	4549290											355486	2373112	2553161
Ammonifex degensii KC4	Clostridia	No	n/a	complete	2157067	493416																49315	180449	1393236
Anoxybacillus flavithermus WK1	Bacilli	Yes	Phosphorelay	complete	2846746	1402529	1478478	1556873	1913945	1941083	1968059	1983414	2015465									2716469	728126	962372
Bacillus anthracis str. Ames	Bacilli	Yes	Phosphorelay	complete	5227293	1292464	1297355	1400091	2138437	2463003	2651861	3401189	3863765	4561295								5064502	4250384	4008951
Bacillus clausii KSM-K16	Bacilli	Yes	Phosphorelay	complete	4303871	547718	1335790	1371442	1828088	1872251												4040460	1664898	2584471
Bacillus halodurans C-125	Bacilli	Yes	Phosphorelay	complete	4202352	1471679	1875370	2008962	3586066													3905974	1305102	2898687
Bacillus megaterium DSM 319	Bacilli	Yes	Phosphorelay	complete	5097447	278204	319404	373687	1218139	1239718	1986257	2237976	2278484	2308020	3206806	3777041	3881428	3887150	3908492			4976816	4480644	4289751
Bacillus subtilis subsp. subtilis str. 168	Bacilli	Yes	Phosphorelay	complete	4215606	1419213	1431486	1470026	1518333	3230067												3809550	2853981	2518023
Blautia hansenii DSM 20583	Bacilli	No	n/a	draft	3058721	101516	348769	497497	466814															224891
Brevibacillus brevis NBRC 100599	Bacilli	Yes	Phosphorelay	complete	6296436	73214	611282	1380380	2937874	3415476	4337839	4623449	5197219	5357369	5381876	5561487	5622054					5793446	1941025	2432919
Butyrivibrio proteoclasticus B316	Clostridia	No	n/a	complete	4404886
Caldicellulosiruptor saccharolyticus DSM 8903	Clostridia	No	n/a	complete	2970275																			2041966
Candidatus Arthromitus sp. SFB-mouse-Yit	Clostridia	Yes	Direct	complete	1586397	540788																		705075
Candidatus Desulforudis audaxviator MP104C	Clostridia	Yes	Phosphorelay	complete	2349476	486041	567958	707220														2289221	1973898	1701475
Carboxydothermus hydrogenoformans Z-2901	Clostridia	Yes	Phosphorelay	complete	2401520	825901	1806864															110079	316509	1767243
Centipeda periodontii DSM 2778	Clostridia	No	n/a	draft	2761262																		1534552
Clostridioides difficile 630	Clostridia	Yes	Direct	complete	4298133	1568072	1726931	1828996	2246421	2874498														1412597
Clostridium acetobutylicum ATCC 824	Clostridia	Yes	Direct	complete	4132880	370955	378192	504464	992639	1032390	2854394	3491524												2172521
Clostridium botulinum A str. Hall	Clostridia	Yes	Direct	complete	3760560	382040	385509	680319	853103	1202701	2766706													1926860
Clostridium lentocellum DSM 5427	Clostridia	Yes	Direct	complete	4714237	895558	3323542	3532534	4522715	4641515														1973637
Clostridium perfringens ATCC 13124	Clostridia	Yes	Direct	complete	3256683	240450	1360293	1415500	1739951	1986215	2251410	2487630	2489656	2906353										2305983
Clostridium tetani E88	Clostridia	Yes	Direct	complete	2873333	115815	454492	740793	1930457	2076037													2189545	1696400
Desulfosporosinus orientis DSM 765	Clostridia	Yes	Phosphorelay	complete	5863081	285631	709851	730939	2185677	2947176	3288551	3575104	3764602	3804385	3930789	4010268	4125646	4179455	4274536	4857935	5577321	5776391	5261305	1070261
Desulfotomaculum acetoxidans DSM 771	Clostridia	Yes	Phosphorelay	complete	4545624	97058	1632730	2030390	2721717	3273965	3625830	4019725										61350	3517676	2220871
Desulfotomaculum reducens MI-1	Clostridia	Yes	Phosphorelay	complete	3608104	1211436	1654036	1907724	2022574	2506525	3364337											3457920	2757096	1157591
Desulfotomaculum ruminis DSM 2154	Clostridia	Yes	Phosphorelay	complete	3969014	490832	831104	2252276	3028253	3467099	3690778											3780365	1065389	3123575
Dorea formicigenerans ATCC 27755	Clostridia	No	n/a	draft	3186031	157556	641060																	31244
Enterococcus faecalis V583	Clostridia	No	n/a	complete	3359974
Erysipelatoclostridium ramosum DSM 1402	Bacilli	Yes	Direct	draft	3235195																			320708
Erysipelatoclostridium spiroforme DSM 1552	Bacilli	Yes	Direct	draft	2507885	49171	73907	92242																339944
Erysipelothrix rhusiopathiae str. Fujisawa	Bacilli	No	n/a	complete	1787941
Ethanoligenens harbinense YUAN-3	Clostridia	No	n/a	complete	3008576	2291359																		771111
Eubacterium eligens ATCC 27750	Clostridia	No	n/a	complete	2831389	16495																		1089958
Eubacterium rectale ATCC 33656	Clostridia	No	n/a	complete	3449685	869380	3280958																	2550261
Exiguobacterium sibiricum 255-15	Bacilli	No	n/a	complete	3040786	378036	888713	1012671	1098346	1202206	1255417	2646543	2737268	2860543								2718735	2061698	959938
Filifactor alocis ATCC 35896	Clostridia	No	n/a	complete	1931012
Finegoldia magna ATCC 29328	Clostridia	No	n/a	complete	1986740
Geobacillus kaustophilus HTA426	Bacilli	Yes	Phosphorelay	complete	3592666	963210	1007324	1559778	1620507	1642455	1861133											3425749	2622672	2418153
Gottschalkia acidurici 9a	Clostridia	Yes	Phosphorelay	complete	3108248	272430	894031	1200301	2202064	2704608	2750269	2758106	2850079									186902	2080419	1484033
Heliobacterium modesticaldum Ice1	Clostridia	Yes	Phosphorelay	complete	3075407	1180986	1637294	1682028	2553124													910486	2675019	479108
Kyrpidia tusciae DSM 2912	Bacilli	Yes	Phosphorelay	complete	3384766	33293	263166															3331625	680021	738562
Lachnoclostridium phytofermentans ISDg	Clostridia	Yes	Direct	complete	4847594	460345	3452999																	3067044
Lachnoclostridium symbiosum WAL-14163	Clostridia	Yes	Direct	draft	5352498	105849	143008	252302	87692	9563														18063
Lactobacillus casei ATCC 334	Bacilli	No	n/a	complete	2924325
Listeria monocytogenes ATCC 19117	Bacilli	No	n/a	complete	2951805
Lysinibacillus fusiformis ZC1	Bacilli	Yes	Phosphorelay	draft	4649417	32426	31502															32423	144076	94969
Lysinibacillus sphaericus C3-41	Bacilli	Yes	Phosphorelay	complete	4817463	885038	1382777	2412456														1037500	3818338	3426249
Macrococcus caseolyticus JCSC5402	Bacilli	No	n/a	complete	2219737	682016	1835655															1916535	1390633	1269952
Mageeibacillus indolicus UPII9-5	Clostridia	No	n/a	complete	1809746	28200
Mahella australiensis 50-1 BON	Clostridia	Yes	Direct	complete	3135972	1641843																		1535573
Megasphaera elsdenii DSM 20460	Clostridia	No	n/a	complete	2474718
Moorella thermoacetica ATCC 39073	Clostridia	Yes	Phosphorelay	complete	2628784	1167024	2599308															2525831	582351	1549556
Oceanobacillus iheyensis HTE831	Bacilli	Yes	Phosphorelay	complete	3630528	1720313																3114909	2071745	1906010
Paenibacillus polymyxa E681	Bacilli	Yes	Phosphorelay	complete	5394884	128981	553400	753326	1096638	1132564	1478710	2228502	2300836	4201064	5037129							170198	3992510	3088663
Pelosinus fermentans DSM 17108	Clostridia	Yes	Phosphorelay	draft	4930153	197648	303646	56256	59682	186669	136613	76353	73848	45197	102184	5966	11557	200346	44956	46406			26943	132833
Pelotomaculum thermopropionicum SI	Clostridia	Yes	Phosphorelay	complete	3025375	93873	757462	1480137	1863446													2941429	839163	1240784
Peptoclostridium sticklandii DSM 519	Clostridia	No	n/a	complete	2715461	2567021
Peptostreptococcus anaerobius 653-L	Clostridia	No	n/a	draft	2083092
Phascolarctobacterium succinatutens YIT 12067	Clostridia	No	n/a	draft	2121954
Planococcus antarcticus DSM 14505	Clostridia	No	n/a	draft	3772109	20679	2079	8131														74609	94520	11593
Roseburia hominis A2-183	Clostridia	No	n/a	complete	3592125	3324002																547722		1916701
Ruminiclostridium cellulolyticum H10	Clostridia	Yes	Direct	complete	4068724	2710393	3922942																	2249691
Ruminiclostridium leptum DSM 753	Clostridia	Yes	Direct	draft	3270209	433699																		505897
Ruminiclostridium thermocellum ATCC 27405	Clostridia	Yes	Direct	complete	3843301	623795	2469644	3158087																980973
Ruminococcus albus 7	Clostridia	No	n/a	complete	4482087	929119	338918
Selenomonas ruminantium subsp. lactilytica TAM6421	Clostridia	No	n/a	complete	3631933	150916
Solibacillus silvestris StLB046	Bacilli	Yes	Phosphorelay	complete	3984229	175515	3249146	3268490														3516340	1564093	1791625
Staphylococcus aureus subsp. aureus N315	Bacilli	No	n/a	complete	2839469
Streptococcus pneumoniae TIGR4	Bacilli	No	n/a	complete	2160842
Syntrophomonas wolfei subsp. wolfei str. Goettingen	Clostridia	No	n/a	complete	2936195	1201293	2181729															2742654	1836454	681353
Syntrophothermus lipocalidus DSM 12680	Clostridia	No	n/a	complete	2405559																	2328568	726486	443448
Thermincola potens JR	Clostridia	No	n/a	complete	3157416	2021265	3071450															3053493		1744689
Thermoanaerobacter italicus Ab9	Clostridia	Yes	Phosphorelay	complete	2451061	1890170	2103131															136865	913948	1141141
Thermoanaerobacter pseudethanolicus ATCC 33223	Clostridia	Yes	Phosphorelay	complete	2362816	343306																2182388	1471720	1163283
Thermoanaerobacterium thermosaccharolyticum DSM 571	Clostridia	Yes	Phosphorelay	complete	2785752	359636																2559469	1164654	1333320
Thermoanaerobacterium xylanolyticum LX-11	Clostridia	Yes	Phosphorelay	complete	2534358	279417	1659516															2300409	1612735	1264896
Thermosinus carboxydivorans Nor1	Clostridia	No	n/a	draft	2889774	35867	45129	68575	79263													74037	11964	23803
Veillonella parvula DSM 2008	Clostridia	No	n/a	complete	2132142

## Sheet: Included
Genome	Class	Sporulates	Predicted Architecture		K1	K2	K3	K4	K5	K6	K7	K8	K9	K10	K11	K12	K13	K14	K15	K16	K17	K18	Spo0F	Spo0B	Spo0A
Candidatus Arthromitus sp. SFB-mouse-Yit	Clostridia	Yes	Direct	complete	0.340891																				0.444451
Clostridium acetobutylicum ATCC 824	Clostridia	Yes	Direct	complete	0.089757	0.0915081	0.122061	0.240181	0.249799	0.690655	0.844816														0.525668
Clostridium botulinum A str. Hall	Clostridia	Yes	Direct	complete	0.101591	0.102514	0.180909	0.226855	0.31982	0.735716															0.512386
Ruminiclostridium cellulolyticum H10	Clostridia	Yes	Direct	complete	0.666153	0.96417																			0.552923
Clostridiodes difficile 630	Clostridia	Yes	Direct	complete	0.364826	0.401786	0.425533	0.52265	0.668778																0.328654
Clostridium lentocellum DSM 5427	Clostridia	Yes	Direct	complete	0.189969	0.705001	0.749333	0.959374	0.984574																0.418655
Clostridium perfringens ATCC 13124	Clostridia	Yes	Direct	complete	0.0738328	0.417693	0.434645	0.534271	0.609889	0.69132	0.763854	0.764476	0.892427												0.708077
Lachnoclostridium phytofermentans ISDg	Clostridia	Yes	Direct	complete	0.0949636	0.712312																			0.632694
Clostridium tetani E88	Clostridia	Yes	Direct	complete	0.0403068	0.158176	0.257817	0.671853	0.722519																0.590395
Ruminiclostridium thermocellum ATCC 27405	Clostridia	Yes	Direct	complete	0.162307	0.642584	0.821712																		0.255242
Mahella australiensis 50-1 BON	Clostridia	Yes	Direct	complete	0.523552																				0.489664
Alicyclobacillus acidocaldarius subsp. acidocaldarius DSM 446	Bacilli	Yes	Phosphorelay	complete	0.0252898	0.0265687	0.0383522	0.224337	0.246584	0.628285													0.887088	0.58077	0.568973
Anoxybacillus flavithermus WK1	Bacilli	Yes	Phosphorelay	complete	0.492678	0.519357	0.546896	0.672327	0.68186	0.691336	0.69673	0.707989											0.954237	0.255775	0.33806
Bacillus anthracis str. Ames	Bacilli	Yes	Phosphorelay	complete	0.247253	0.248189	0.267842	0.409091	0.471181	0.507311	0.65066	0.739152	0.872592										0.968857	0.813114	0.766927
Bacillus clausii KSM-K16	Bacilli	Yes	Phosphorelay	complete	0.127262	0.310369	0.318653	0.424754	0.435016														0.938797	0.386837	0.600499
Bacillus halodurans C-125	Bacilli	Yes	Phosphorelay	complete	0.350204	0.446267	0.478057	0.853347															0.929473	0.310565	0.689777
Bacillus megaterium DSM 319	Bacilli	Yes	Phosphorelay	complete	0.0545771	0.0626596	0.0733087	0.23897	0.243204	0.389657	0.439039	0.446985	0.45278	0.6291	0.740967	0.761445	0.762568	0.766755					0.976335	0.878998	0.841549
Bacillus subtilis subsp. subtilis str. 168	Bacilli	Yes	Phosphorelay	complete	0.336657	0.339568	0.34871	0.36017	0.766217														0.903678	0.677004	0.59731
Brevibacillus brevis NBRC 100599	Bacilli	Yes	Phosphorelay	complete	0.0116278	0.0970838	0.219232	0.466593	0.542446	0.688936	0.734296	0.825422	0.850857	0.85475	0.883275	0.892895							0.920115	0.308274	0.386396
Geobacillus kaustophilus HTA426	Bacilli	Yes	Phosphorelay	complete	0.268105	0.280383	0.434156	0.45106	0.457169	0.518037													0.95354	0.730007	0.67308
Kyrpidia tusciae DSM 2912	Bacilli	Yes	Phosphorelay	complete	0.00983613	0.0777501																	0.9843	0.200906	0.218202
Lysinibacillus sphaericus C3-41	Bacilli	Yes	Phosphorelay	complete	0.183715	0.287034	0.500773																0.215362	0.792603	0.711214
Oceanobacillus iheyensis HTE831	Bacilli	Yes	Phosphorelay	complete	0.473847																		0.857977	0.570646	0.524995
Paenibacillus polymyxa E681	Bacilli	Yes	Phosphorelay	complete	0.023908	0.102579	0.139637	0.203274	0.209933	0.274095	0.413077	0.426485	0.778713	0.933686									0.031548	0.740055	0.572517
Solibacillus silvestris StLB046	Bacilli	Yes	Phosphorelay	complete	0.0440524	0.815502	0.820357																0.882565	0.392571	0.449679
Alkaliphilus metalliredigens QYMF	Clostridia	Yes	Phosphorelay	complete	0.268866	0.269516	0.905182	0.917266	0.918326	0.922858													0.072113	0.481404	0.517928
Candidatus Desulforudis audaxviator MP104C	Clostridia	Yes	Phosphorelay	complete	0.206872	0.241738	0.301012																0.974354	0.840144	0.724193
Carboxydothermus hydrogenoformans Z-2901	Clostridia	Yes	Phosphorelay	complete	0.343908	0.752383																	0.0458372	0.131795	0.735885
Gottschalkia acidurici 9a	Clostridia	Yes	Phosphorelay	complete	0.0876474	0.287632	0.386166	0.708458	0.870139	0.884829	0.887351	0.916941											0.060131	0.669322	0.47745
Desulfosporosinus orientis DSM 765	Clostridia	Yes	Phosphorelay	complete	0.0487169	0.121071	0.124668	0.372786	0.502667	0.560891	0.609765	0.642086	0.648871	0.670431	0.683986	0.703665	0.712843	0.72906	0.828564	0.951261			0.985214	0.897362	0.182542
Desulfotomaculum acetoxidans DSM 771	Clostridia	Yes	Phosphorelay	complete	0.021352	0.359187	0.446669	0.598755	0.720245	0.797653	0.884307												0.0134965	0.77386	0.488573
Desulfotomaculum reducens MI-1	Clostridia	Yes	Phosphorelay	complete	0.335754	0.458422	0.528733	0.560564	0.694693	0.932439													0.958376	0.76414	0.320831
Desulfotomaculum ruminis DSM 2154	Clostridia	Yes	Phosphorelay	complete	0.123666	0.209398	0.567465	0.762974	0.873542	0.929898													0.95247	0.268427	0.78699
Heliobacterium modesticaldum Ice1	Clostridia	Yes	Phosphorelay	complete	0.38401	0.532383	0.546929	0.830174															0.296054	0.86981	0.155787
Moorella thermoacetica ATCC 39073	Clostridia	Yes	Phosphorelay	complete	0.443941	0.988787																	0.960836	0.221529	0.589457
Pelotomaculum thermopropionicum SI	Clostridia	Yes	Phosphorelay	complete	0.0310286	0.25037	0.489241	0.615939															0.972253	0.277375	0.410126
Thermoanaerobacter italicus Ab9	Clostridia	Yes	Phosphorelay	complete	0.771164	0.858049																	0.0558391	0.372879	0.46557
Thermoanaerobacter pseudethanolicus ATCC 33223	Clostridia	Yes	Phosphorelay	complete	0.145295																		0.923639	0.622867	0.492329
Thermoanaerobacterium thermosaccharolyticum DSM 571	Clostridia	Yes	Phosphorelay	complete	0.129098																		0.918771	0.418075	0.478621
Thermoanaerobacterium xylanolyticum LX-11	Clostridia	Yes	Phosphorelay	complete	0.110252	0.654807																	0.907689	0.636349	0.499099
