# Supplementary material for: Flexibility and constraint: Evolutionary remodeling of the sporulation initiation pathway in Firmicutes
Source: PLoS Genet. 2018 Sep 13;14(9):e1007470. doi: 10.1371/journal.pgen.1007470 (PMC6136694; doi:10.1371/journal.pgen.1007470)
Supplement: S1 Sequence — See S4 Text for details. (FASTA) [file pgen.1007470.s021.fasta]

>Dt1918 | N-terminal Truncation (encodes amino acids 301-535 of Dtox_1918) | Synthetic Recoded Sequence
CGTGACATTACCGACAAGGTTAAGATGGAACAGGAGATCGCCCGCCTGGATCGCCTGAATCTGGTGGG
CGAGATGGCCGCCAGTATTAGCCACGAGGTTCGCAACCCTATGACCACAGTGCGCGGCTTCCTGCAGCTGTT
ACAGAAAAAGGAAGACTGCAAAAAGTACAACGATTACTTCAACCTGATGATCGAAGAGCTGGACCGCGCAAA
CAGCATCATCACCGAGTTCCTGAGCCTGGCCAAAGACCGCCCGCTGGACCTGATCATGAATAATATCAACAG
TGTGGTGGAGATCCTGCAACCGCTGATCATCGCCCACGCCGTGCTGTACGATACCACCGTGAAGATTGAGCT
GAGCGAGATCCCGAATCTGTACCTGGACGAAAAGGAGATCCGCCAGCTGATCCTGAACCTGGTTCGTAATGG
TCTGGAGGCCATGAGCCCTGGTAAAACCCTGACCATCAGCACATACATCGAGAACGACACAGTGATCTTAGC
CGTTGGCGACCAGGGTGAGGGTATCAAAAGCGAGATCATGGCCATGATCGGCACCCCGTTCTTCACAACCAA
GGAACAGGGTACAGGCCTGGGCCTGGCCGTTTGCTACCGTATTGCCGCACGTCACAACGCCCGCATCAACAT
CAAGACAGACAGCACCGGCACAACCTTCGAGGTGCGCTTTAAAGCAAGCAGCCTGGACAACAAGTAA
>Dt0F | Synthetic Recoded Sequence
ATGGGCGACTGCGATCTGCTGATCGTGGACGATCAGCCGGGCATCCGCCGTCTGC
TGTACGAGGTGCTGAGCGAGGACGGCTATCGTGTGGAGGCAGTGGCCGGTGGTCGTGAAGCCATCGACAAGG
CCGTGCTGTTACGCCCGCGCCTGATCCTGCTGGACATGAAGATGCCGGGCATGAACGGCCTGGAGACCCTGA
TCGAGCTGAACAAGGTGTACAAGGACGCCACCGCCGTGATCCTGATGACCGCCTACGGCGAGCTGGAGATCG
TGATGCAGGCCCAGAAGCTGGGCGTGAACCACTACATCAACAAGCCGTTCGACCTGGAGGACATCCGCGCCC
TGATCAAGAGCCTGATCCCGGACGGCGCAGAGATTGATCGCAGCCGCGACATCGTGTAA
>Dt0B | Synthetic Recoded Sequence
ATGCAAATCAAGGACCTGCTGAAAGTGATCCAGGCCCAGCGTCACGACTTCCTGAACCACCTGCAGGT
GATCAGCGGCCTGGTGCAGCTGGGCAAGATCGATCGCGTGAACGAGTACATCGGCGAGGTGTGCATGAATAT
GGGCCTGATGAGCCTGGTGAACCGCATCAAAATCCCGGAGATCAGCGCCGCCCTGATGATCGGCCACAACCT
GGCCTTTGAACAGCAGGTGCAGGTGGAGTACCGCCTGGAGGACGAGCTGGGTGACACCGTGCTGCCTGCCGA
GATGCTGGCCGACATGCTGATCCATATGCAGAAGATCATCTTCGACCTGGCAGCAGCCGCAGCCGAAGTGAG
CACCGTGACCCTGATCATGGAGCGCCTGAAGAACAACTACATTTGCCGCCTGCAACTGAAGATCCCGGATGA
GATCCCTGCCGCCACCGAGCAGATCTTCGAGGAGCTGCAGCAGATCGCCAAGGTTAACATGGGTCTGGACAA
CGGCCGCCTGGAGATCACCAACCTGAACGATACCCTGGAACTGGCCCTGATCTTTCGCAAAGTGGACATCAA
TAAGATGAATGGCTAA
>Dt0A | C-terminal Truncation (encodes amino acids 1-134 of Dtox_2041) | Synthetic Recoded Sequence
ATGATCATGAT
GCGCAAGGCCATCAAGCTGCTGATTGCAGACGACAACCGCGAGTTCTGCGAGCTGATGAAGGACTTCTTCAG
TAAGCAGGACGACCTGGAGATCTGCGGCATCGCCTACAACGGCCTGGAGGCCATCGACATCATCAAGGAGCA
CAAGCCTGACATCGCCATCCTGGACATCATCATGCCGCACCTGGACGGCATCGGTGTGCTGGAGAAGCTGGC
CAGCGGCATCGTGAGCAAACGCCCGAAGGTGATCATGCTGACCGCCTTCGGCCAGGAGAGTGTGACACAGCG
TGCCGTGGAACTGGGCGCCGACTACTACGTTCTGAAGCCGTTCGACTTCAGCGTGCTGGCAACCCGTGTGCG
TCAGCTGAGCGACGGCATCACCGTTAACCAGTAA
>Ca0903 Synthetic Recoded Sequence
ATGATTAAAAGCGTTATTGATCCGTACCAGGATATCTTTTTTCGCATCAACACCATTAACAAAGAACT
GAATGATAAAAACATTGAACTGGAACGCGTGAACAAAAAACTGCTGAACGAAAACATGATTAAAGAAAGCAT
TGGCAAAGTGCTGAGCATTAGCAGCCAGCGTTATATGCAGATTCTGCAGATTATGCCGGAAGCCATTTTTAT
CCATGATAACGGCAAATGCAACTTTATTAACGATAAAGCCATTAAACTGCTGGAAGTTAAAGATGTGAAAGA
TATTATTGGCAAAAACATTGTGGATTTTATTCATGAAGATTATAAAGAACTGGCCCAGGCACGTATTGACAA
AACCATGAAAACCGGTATGCCGTGCGATTTCATTGAAGAACGTCTGGTTACCGCAATGGGCAAAAAAATCAT
TATTGAAGCAGCAACCACCACCTTTAGCCATAATAATGGCACCTTTATTACCATCATTCGCGACATGACCGA
GAAAAAAAAAAATGAAGCCAATCGCAAAAAACTGGAACAGACCCTGTATTATGATAAAGTGCGCAAAGAATT
CTTCAGCAACCTGAGCCATGAACTGCGTACACCGCTGAATATTCTGGCAAGCGCAATGCAGCTGGTTCGTCT
GAATATGGATAACGATAACAAAGACGGCTTCGAAAAATATCTGAAAATTATGAATCAGAACATTTATCGCCT
GACCAAAATCATCGATAACCTGATCGATATCACCAAAATCGATGCCGGTTATCTGAGCGTTGATCTGCATAC
CGTTGAAATTGTTAGCGTGATTGAAGATATAACCATGAGCGTGATCGAATTTGTGAAAAGCAAAGGCATCGA
TATCGTGTTTGATACCGATGTGGAAGAAAAATTCATGCCGGTTGATAGCGATAAAATTGAACGTGTTATGCT
GAATCTGCTGAGCAATGCAGTGAAATTTACCCCGAAAGGTGGTAAAATTACCGTGAACGTGTATGACAAAAA
CGACAGCATTCAGATTCGTGTGAAAGATACCGGTATTGGCATTCCGAAAGATATGAAAGAAACCATCTTTCA
GCGCTTCATCCAGGTGAATAAAACCCTGATTCGTGAAAAAGAAGGTAGCGGTATTGGTCTGAGCATTGTTAA
AAGCCTGATTGAAATGCATGGTGGTCAGATTCGCGTTGAAAGCGAACTGAATGTTGGTAGCGAATTCATTAT
TGATCTGCCGGTTCGTAATCTGGATGATGATAATGCCAAAGTGATCGAAAGCAACAAATTCAACAAAAAACA
GAAAATCAATATTGAATTTAGCGATCTGTAA
>BsKinA 
TTGGAACAGGATACGCAGCATGTTAAACCACTTCAAACAAAAACCGATATTCATGCAGTCTTGGCCTC
TAATGGACGCATCATTTATATATCTGCCAACTCCAAACTGCATTTGGGCTATCTCCAAGGAGAGATGATCGG
ATCATTCCTCAAAACGTTTCTGCATGAGGAAGACCAATTTTTGGTTGAAAGCTATTTTTATAATGAACATCA
TCTGATGCCGTGCACCTTTCGTTTTATTAAAAAAGATCATACGATTGTGTGGGTGGAGGCTGCGGTAGAAAT
TGTTACGACAAGAGCTGAGCGGACAGAACGGGAAATCATTTTGAAAATGAAGGTTCTTGAAGAAGAAACAGG
CCATCAATCCCTAAACTGCGAAAAACATGAAATCGAACCTGCAAGCCCGGAATCGACTACATATATAACGG
ATGATTATGAACGGTTGGTTGAAAATCTCCCGAGTCCGCTATGCATCAGTGTCAAAGGCAAGATCGTCTAT
GTAAACAGCGCGATGCTTTCAATGCTGGGAGCCAAAAGCAAGGATGCTATTATTGGTAAATCGTCCTATGAA
TTTATTGAAGAAGAATATCATGATATCGTGAAAAACAGGATTATACGAATGCAAAAAGGAATGGAAGTCGGA
ATGATTGAACAGACGTGGAAAAGGCTTGATGGCACACCTGTTCATTTAGAAGTGAAAGCATCCCCGACCGTC
TACAAAAACCAGCAGGCTGAGCTGCTGCTGCTGATCGATATCTCTTCAAGGAAAAAATTCCAAACCATCCTG
CAAAAAAGCCGTGAACGATATCAGCTGCTGATTCAAAATTCCATTGATACCATTGCGGTGATTCACAATGGA
AAATGGGTATTTATGAATGAATCGGGAATTTCCCTGTTTGAAGCGGCTACATATGAGGATTTAATTGGCAAA
AACATATACGATCAGCTGCATCCTTGCGATCACGAGGATGTAAAAGAGAGAATCCAAAACATTGCCGAGCAA
AAAACAGAATCTGAAATTGTCAAGCAATCCTGGTTCACCTTTCAGAACAGGGTCATCTATACGGAGATGGTC
TGCATTCCGACGACCTTTTTTGGTGAAGCGGCCGTCCAGGTCATTCTTCGGGACATCTCAGAGAGAAAACAA
ACAGAAGAATTGATGCTGAAATCGGAAAAATTATCAATCGCAGGGCAGCTCGCGGCGGGAATCGCCCATGAG
ATCCGCAACCCTCTTACAGCGATCAAAGGATTTTTACAGCTGATGAAACCGACAATGGAAGGCAACGAACAT
TACTTTGATATTGTGTTTTCTGAACTCAGCCGTATCGAATTAATACTCAGTGAACTGCTCATGCTGGCGAAA
CCTCAGCAAAATGCTGTCAAAGAATATTTGAACTTGAAAAAATTAATTGGTGAGGTTTCAGCCCTGTTAGAA
ACGCAGGCGAATTTAAATGGCATTTTTATCAGAACAAGTTATGAAAAAGACAGCATTTATATAAACGGGGAT
CAAAACCAATTAAAGCAGGTATTCATTAATTTAATCAAAAATGCAGTTGAATCAATGCCTGATGGGGGAACA
GTAGACATTATCATAACCGAAGATGAGCATTCTGTTCATGTTACTGTCAAAGACGAAGGGGAAGGTATACCT
GAAAAGGTACTAAACCGGATTGGAGAGCCATTTTTAACAACAAAAGAAAAAGGTACGGGGCTTGGATTAATG
GTGACATTTAATATCATTGAAAACCATCAGGGAGTTATACATGTGGACAGCCATCCTGAAAAAGGCACAGCG
TTTAAAATTTCATTTCCAAAAAAATAA
>Bs0F 
TTGATGAATGAAAAAATTTTAATCGTTGATGATCAATACGGCATTCGTATTTTG
CTAAATGAAGTGTTCAATAAAGAAGGCTACCAGACGTTTCAGGCTGCGAACGGCCTGCAGGCGCTTGACATT
GTGACAAAAGAACGGCCCGACCTTGTGCTGTTGGACATGAAAATTCCCGGCATGGACGGAATCGAAATCTTA
AAACGGATGAAGGTCATTGACGAAAACATCCGGGTCATTATCATGACGGCATACGGAGAGCTCGACATGATC
CAGGAATCGAAGGAATTGGGCGCTCTGACGCACTTTGCCAAGCCGTTTGACATCGACGAAATCAGAGACGCC
GTCAAAAAATATCTGCCCCTGAAGTCTAACTGA
>Bs0B 
TTGAAGGATGTTTCAAAAAATCAAGAAGAAAATATAAGCGACACGGCATTAACA
AACGAACTGATTCATCTGCTTGGCCATTCCCGGCATGATTGGATGAATAAGCTGCAGCTGATTAAAGGAAAC
TTAAGCTTACAGAAGTATGACCGTGTCTTTGAAATGATTGAAGAAATGGTTATAGACGCAAAGCACGAATCA
AAGCTCTCAAACCTGAAAACACCGCATTTGGCGTTTGATTTTCTTACGTTTAATTGGAAAACCCATTATATG
ACGCTTGAATATGAAGTTCTCGGAGAAATTAAGGATTTGTCGGCTTATGATCAAAAGCTGGCGAAACTGATG
AGAAAGCTGTTTCATCTGTTTGATCAAGCAGTCAGCAGAGAGAGTGAAAATCATTTAACGGTTTCGCTTCAA
ACGGATCATCCTGACAGACAGCTGATTCTGTACCTTGATTTTCACGGCGCCTTTGCCGATCCATCTGCTTTT
GATGATATTCGGCAGAATGGATATGAGGACGTTGATATCATGCGTTTTGAAATCACGAGTCACGAATGTCTG
ATTGAAATTGGGTTGGACTAG
>Bs0A 
TTGGAGAAAATTAAAGTTTGTGTTGCTGATGATAATCGAGAGCTGGTAAGCCTGT
TAAGTGAATATATAGAAGGACAGGAAGACATGGAAGTGATCGGCGTTGCTTATAACGGACAGGAATGCCTGT
CGCTGTTTAAAGAAAAAGATCCCGATGTGCTCGTATTAGATATTATTATGCCGCATCTAGACGGACTTGCGG
TTTTAGAGAGGCTGAGGGAATCAGATCTGAAAAAACAGCCGAATGTCATTATGCTGACAGCCTTTGGGCAGG
AAGATGTCACGAAAAAGGCCGTCGATTTAGGCGCGTCCTACTTTATTCTCAAACCGTTTGATATGGAAAACC
TTGTCGGCCATATCCGCCAGGTCAGCGGAAATGCCAGCAGTGTGACGCATCGTGCGCCATCATCGCAAAGCA
GTATTATACGCAGCAGCCAGCCTGAACCAAAGAAGAAAAATCTCGACGCGAGCATCACAAGCATTATCCATG
AAATCGGCGTCCCAGCCCATATTAAAGGCTATCTCTATCTGCGCGAAGCAATCTCAATGGTATACAATGACA
TCGAATTGCTCGGCAGCATTACAAAAGTCCTCTATCCGGACATCGCCAAAAAATTTAACACAACCGCAAGCC
GTGTAGAAAGAGCGATCCGCCATGCAATTGAAGTGGCATGGAGCAGAGGAAACATTGATTCCATTTCCTCGT
TGTTTGGTTATACTGTCAGCATGACAAAAGCTAAACCTACCAACAGTGAATTCATTGCAATGGTTGCGGATA
AGCTGAGGTTAGAGCATAAGGCTTCTTAA
>Ca3319 | N-terminal Truncation (encodes amino acids 244-683 of CA_C3319) | Synthetic Recoded Sequence
ATGGAAAACTTTAGCGATAAAGATGAACTGATTCATAAATGGGATAGCTTTATTGGCACCGTGGAAAA
AAATCCGACCCTGCGTCCGCTGACCATGGAAAGCTGGAAACGTTGCAAAAATATGGGTGTGAACCCGAAACA
CATCAAACTGAAAACCCTGAGCCATAATGAACTGAACGATAAAATCAGCAACAACCTGCACCTGATTAAAAT
CGTGAAACCGTATTTCGATTACCTGTTTCTGCGTGTTACCAACATTCCGTTTCTGATTGCACTGGCAGATAG
CAAAGCATGGATTATTAACATTAGCGGCAACGTGAATGATTTTGGCGAGAAAAAATTCCGTTTTTGCCTGGG
TAGCAATTGCAGCGAAAAATACATTGGCAATAATGGCATTGGCACCTGTCTGACCTGTGGTAAACCGATTAT
CATTTATGGTCGCGAACATTTCGTTAATGCCTATGCAAGCTTTACCTGTATTGGTGTTCCGATTAAAGTGAA
CAAAAAAATCGTGGGTGCCATCGATGTTTGCATCCCGAACAAATATGCACATCCGAGCATTTTTGATCTGA
CCATTAGCTGTGTTGAAAGCATTCAGAGCACCCTGAGCATTATTGATCGTAGCAGCATTAAAAACAGCCCGA
ATATGAATCTGAGCCGTACCAGCAAACTGCTGGCAACCGCAGTTCATGATCTGAAAAATCCGCTGAGCGTTA
TTCGTGGTCTGGGTCAGCTGGGTAAACTGACCAGCGATAAAGCAAAAGCCGATTACTATTTCGATAAAGTGA
TCAAACAGGCCGATGAACTGAATACCATGGTTGTTGAACTGCTGAGCATTTTTAGCCCTCCGAAAATCAAAC
CGATGGAAATCAGCAAAATCATTAAAGATGTGATTGAAGAGTTTGAACCGCAGTGCAACAGCAAAAAAATCA
GCCTGAATATCATCAACAGCAACAGCAGCTATGCCAATATTAGCGAACCGCTGTTTAAACGTGCAATTCGTA
ATCTGATTAGCAATGCCATTCAGGCCATTGATATTGATGGCAGCATTGAAATCAAAATCAAACAAGAAAATA
AACATATTATTCTGAGCATTACCGATACCGCAGGCGGTATTCCGGAAGAACTGCGTGATAACCTGTTTGAAC
CGTTTACCTTTAAACGTAGCGGTGGCACCGGTCTGGGTCTGTTTATGGTTTATCATACCATTACCAATACCC
ACAATGGCGAAATGTGGTTTCATACCACACCGGGTAATGGCACCACCTTTTTTATCAAACTGCCGATTGCAA
ATCCGACCAGCGATCTGGATATGGATAAATAC
>Ca0A | Synthetic Recoded Sequence
ATGGAAAGCCGTAAAATTAGCGTTCTGATTGCCGATGATAACAAAGAGTTTTGCAACAT
CCTGAACGATTATCTGCTGAATCAGAGCGATATGATTGTTGTGGGTATTGCCAAAGATGGTGTTGAAGCACT
GAAACTGATCGAGAACAAAAAACCGGATCTGGTTGTTCTGGATATTATCATGCCTCGTCTGGATGGTCTGGG
TGTTCTGGAAAAACTGAATAACAAAGATGCCGAAAATCTGCCTCGTATTATTGTTCTGAGCGCAGTTGGTCA
GGATAAAATCACCCAGCGTGCAATTACCCTGGGTGCAGATTATTATGTGGTTAAACCGTTTGATATGGATGT
GTTTACCAATCGCATTCGCGAAATGTTTAACAACACCATTAGCAACAGCGAACAGAAACGTAGCTATCAGGT
TGAAGAAAAAGAAGCAAGCTTTGCAGGCACCATTGCCAATGATGTTTATAGCGATAACATTGGCAATAAAGC
CGTTGATCTGGAAAGCGAAATTACCAGCATTATTCATCAGATTGGTGTTCCGGCACATATCAAAGGTTATAT
GTATCTGCGTGAAGCCATTACCATGGTGGTGAATAACATGGAACTGCTGAGCGCAGTGACCAAAGAACTGTA
TCCGAGCATTGCCAAAAAATACAATACCACCGCAAGCCGTGTTGAACGTGCAATTCGTCATGCAATTGAAGT
TGCATGGTCACGTGGTCAGGTTGAAACCATTAACAAACTGTTTGGCTACACCATCAATAATGGTAAAGGTAA
ACCGACCAACAGCGAATTTATTGCAATGATTGCCGATAAACTGCGCCTGAAAAACAAAGTGAGCTAA
