# Supplementary material for: Flexibility and constraint: Evolutionary remodeling of the sporulation initiation pathway in Firmicutes
Source: PLoS Genet. 2018 Sep 13;14(9):e1007470. doi: 10.1371/journal.pgen.1007470 (PMC6136694; doi:10.1371/journal.pgen.1007470)
Supplement: S2 Sequence — See S4 Text for details. (FASTA) [file pgen.1007470.s022.fasta]

>HIS6-MBP-TEV-Dt1918
MKHHHHHHPMKIEEGKLVIWINGDKGYNGLAEVGKKFEKDTGIKVTVEHPDKLEEKFPQVAATGDGPDIIFWAHDRFGGYAQSGLLAEITPDKAFQDKLYPFTWDAVRYNGKLIAYPIAVEALSLIYNKDLLPNPPKTWEEIPALDKELKAKGKSALMFNLQEPYFTWPLIAADGGYAFKYENGKYDIKDVGVDNAGAKAGLTFLVDLIKNKHMNADTDYSIAEAAFNKGETAMTINGPWAWSNIDTSKVNYGVTVLPTFKGQPSKPFVGVLSAGINAASPNKELAKEFLENYLLTDEGLEAVNKDKPLGAVALKSYEEELAKDPRIAATMENAQKGEIMPNIPQMSAFWYAVRTAVINAASGRQTVDEALKDAQTNSSSNNNNNNNNNNPMSENLYFQGAMITSLYKKAGSAAAPFTRDITDKVKMEQEIARLDRLNLVGEMAASISHEVRNPMTTVRGFLQLLQKKEDCKKYNDYFNLMIEELDRANSIITEFLSLAKDRPLDLIMNNINSVVEILQPLIIAHAVLYDTTVKIELSEIPNLYLDEKEIRQLILNLVRNGLEAMSPGKTLTISTYIENDTVILAVGDQGEGIKSEIMAMIGTPFFTTKEQGTGLGLAVCYRIAARHNARINIKTDSTGTTFEVRFKASSLDNK
>TRX-HIS6-TEV-Dt0F
MSDKIIHLTDDSFDTDVLKADGAILVDFWAEWCGPCKMIAPILDEIADEYQGKLTVAKLNIDQNPGTAPKYGIRGIPTLLLFKNGEVAATKVGALSKGQLKEFLDANLAGSGSGHMHHHHHHSSGENLYFQGAMITSLYKKAGSAAAPFTMGDCDLLIVDDQPGIRRLLYEVLSEDGYRVEAVAGGREAIDKAVLLRPRLILLDMKMPGMNGLETLIELNKVYKDATAVILMTAYGELEIVMQAQKLGVNHYINKPFDLEDIRALIKSLIPDGAEIDRSRDIV
>HIS6-MBP-TEV-Dt0B
MKHHHHHHPMKIEEGKLVIWINGDKGYNGLAEVGKKFEKDTGIKVTVEHPDKLEEKFPQVAATGDGPDIIFWAHDRFGGYAQSGLLAEITPDKAFQDKLYPFTWDAVRYNGKLIAYPIAVEALSLIYNKDLLPNPPKTWEEIPALDKELKAKGKSALMFNLQEPYFTWPLIAADGGYAFKYENGKYDIKDVGVDNAGAKAGLTFLVDLIKNKHMNADTDYSIAEAAFNKGETAMTINGPWAWSNIDTSKVNYGVTVLPTFKGQPSKPFVGVLSAGINAASPNKELAKEFLENYLLTDEGLEAVNKDKPLGAVALKSYEEELAKDPRIAATMENAQKGEIMPNIPQMSAFWYAVRTAVINAASGRQTVDEALKDAQTNSSSNNNNNNNNNNPMSENLYFQGAMITSLYKKAGSAAAPFTMQIKDLLKVIQAQRHDFLNHLQVISGLVQLGKIDRVNEYIGEVCMNMGLMSLVNRIKIPEISAALMIGHNLAFEQQVQVEYRLEDELGDTVLPAEMLADMLIHMQKIIFDLAAAAAEVSTVTLIMERLKNNYICRLQLKIPDEIPAATEQIFEELQQIAKVNMGLDNGRLEITNLNDTLELALIFRKVDINKMNG
>HIS6-Thrombin-Dt0A
MGSSHHHHHHSSGLVPRGSHNQTSLYKKAGSAAAPFTMIMMRKAIKLLIADDNREFCELMKDFFSKQDDLEICGIAYNGLEAIDIIKEHKPDIAILDIIMPHLDGIGVL
EKLASGIVSKRPKVIMLTAFGQESVTQRAVELGADYYVLKPFDFSVLATRVRQLSDGITVNQ
>HIS6-MBP-TEV-BsKinA
MKHHHHHHPMKIEEGKLVIWINGDKGYNGLAEVGKKFEKDTGIKVTVEHPDKLEEKFPQVAATGDGPDIIFWAHDRFGGYAQSGLLAEITPDKAFQDKLYPFTWDAVRYNGKLIAYPIAVEALSLIYNKDLLPNPPKTWEEIPALDKELKAKGKSALMFNLQEPYFTWPLIAADGGYAFKYENGKYDIKDVGVDNAGAKAGLTFLVDLIKNKHMNADTDYSIAEAAFNKGETAMTINGPWAWSNIDTSKVNYGVTVLPTFKGQPSKPFVGVLSAGINAASPNKELAKEFLENYLLTDEGLEAVNKDKPLGAVALKSYEEELAKDPRIAATMENAQKGEIMPNIPQMSAFWYAVRTAVINAASGRQTVDEALKDAQTNSSSNNNNNNNNNNPMSENLYFQGAMITSLYKKAGSAAAPFTVEQDTQHVKPLQTKTDIHAVLASNGRIIYISANSKLHLGYLQGEMIGSFLKTFLHEEDQFLVESYFYNEHHLMPCTFRFIKKDHTIVWVEAAVEIVTTRAERTEREIILKMKVLEEETGHQSLNCEKHEIEPASPESTTYITDDYERLVENLPSPLCISVKGKIVYVNSAMLSMLGAKSKDAIIGKSSYEFIEEEYHDIVKNRIIRMQKGMEVGMIEQTWKRLDGTPVHLEVKASPTVYKNQQAELLLLIDISSRKKFQTILQKSRERYQLLIQNSIDTIAVIHNGKWVFMNESGISLFEAATYEDLIGKNIYDQLHPCDHEDVKERIQNIAEQKTESEIVKQSWFTFQNRVIYTEMVCIPTTFFGEAAVQVILRDISERKQTEELMLKSEKLSIAGQLAAGIAHEIRNPLTAIKGFLQLMKPTMEGNEHYFDIVFSELSRIELILSELLMLAKPQQNAVKEYLNLKKLIGEVSALLETQANLNGIFIRTSYEKDSIYINGDQNQLKQVFINLIKNAVESMPDGGTVDIIITEDEHSVHVTVKDEGEGIPEKVLNRIGEPFLTTKEKGTGLGLMVTFNIIENHQGVIHVDSHPEKGTAFKISFPKK
>TRX-HIS6-TEV-Bs0F
MSDKIIHLTDDSFDTDVLKADGAILVDFWAEWCGPCKMIAPILDEIADEYQGKLTVAKLNIDQNPGTAPKYGIRGIPTLLLFKNGEVAATKVGALSKGQLKEFLDANLAGSGSGHMHHHHHHSSGENLYFQGAMITSLYKKAGSAAAPFTMMNEKILIVDDQYGIRILLNEVFNKEGYQTFQAANGLQALDIVTKERPDLVLLDMKIPGMDGIEILKRMKVIDENIRVIIMTAYGELDMIQESKELGALTHFAKPFDIDEIRDAVKKYLPLKSN
>TRX-HIS6-TEV-Bs0B
MSDKIIHLTDDSFDTDVLKADGAILVDFWAEWCGPCKMIAPILDEIADEYQGKLTVAKLNIDQNPGTAPKYGIRGIPTLLLFKNGEVAATKVGALSKGQLKEFLDANLAGSGSGHMHHHHHHSSGENLYFQGAMITSLYKKAGSAAAPFTMKDVSKNQEENISDTALTNELIHLLGHSRHDWMNKLQLIKGNLSLQKYDRVFEMIEEMVIDAKHESKLSNLKTPHLAFDFLTFNWKTHYMTLEYEVLGEIKDLSAYDQKLAKLMRKLFHLFDQAVSRESENHLTVSLQTDHPDRQLILYLDFHGAFADPSAFDDIRQNGYEDVDIMRFEITSHECLIEIGLD
>TRX-HIS6-TEV-Bs0A
MSDKIIHLTDDSFDTDVLKADGAILVDFWAEWCGPCKMIAPILDEIADEYQGKLTVAKLNIDQNPGTAPKYGIRGIPTLLLFKNGEVAATKVGALSKGQLKEFLDANLAGSGSGHMHHHHHHSSGENLYFQGAMITSLYKKAGSAAAPFTVEKIKVCVADDNRELVSLLSEYIEGQEDMEVIGVAYNGQECLSLFKEKDPDVLVLDIIMPHLDGLAVLERLRESDLKKQPNVIMLTAFGQEDVTKKAVDLGASYFILKPFDMENLVGHIRQVSGNASSVTHRAPSSQSSIIRSSQPEPKKKNLDASITSIIHEIGVPAHIKGYLYLREAISMVYNDIELLGSITKVLYPDIAKKFNTTASRVERAIRHAIEVAWSRGNIDSISSLFGYTVSMTKAKPTNSEFIAMVADKLRLEHKAS
>HIS6-MBP-TEV-Ca0903
MKHHHHHHPMKIEEGKLVIWINGDKGYNGLAEVGKKFEKDTGIKVTVEHPDKLEEKFPQVAATGDGPDIIFWAHDRFGGYAQSGLLAEITPDKAFQDKLYPFTWDAVRYNGKLIAYPIAVEALSLIYNKDLLPNPPKTWEEIPALDKELKAKGKSALMFNLQEPYFTWPLIAADGGYAFKYENGKYDIKDVGVDNAGAKAGLTFLVDLIKNKHMNADTDYSIAEAAFNKGETAMTINGPWAWSNIDTSKVNYGVTVLPTFKGQPSKPFVGVLSAGINAASPNKELAKEFLENYLLTDEGLEAVNKDKPLGAVALKSYEEELAKDPRIAATMENAQKGEIMPNIPQMSAFWYAVRTAVINAASGRQTVDEALKDAQTNSSSNNNNNNNNNNPMSENLYFQGAMITSLYKKAGSAAAPFTMIKSVIDPYQDIFFRINTINKELNDKNIELERVNKKLLNENMIKESIGKVLSISSQRYMQILQIMPEAIFIHDNGKCNFINDKAIKLLEVKDVKDIIGKNIVDFIHEDYKELAQARIDKTMKTGMPCDFIEERLVTAMGKKIIIEAATTTFSHNNGTFITIIRDMTEKKKNEANRKKLEQTLYYDKVRKEFFSNLSHELRTPLNILASAMQLVRLNMDNDNKDGFEKYLKIMNQNIYRLTKIIDNLIDITKIDAGYLSVDLHTVEIVSVIEDITMSVIEFVKSKGIDIVFDTDVEEKFMPVDSDKIERVMLNLLSNAVKFTPKGGKITVNVYDKNDSIQIRVKDTGIGIPKDMKETIFQRFIQVNKTLIREKEGSGIGLSIVKSLIEMHGGQIRVESELNVGSEFIIDLPVRNLDDDNAKVIESNKFNKKQKINIEFSDL
>HIS6-MBP-TEV-Ca3319
MKHHHHHHPMKIEEGKLVIWINGDKGYNGLAEVGKKFEKDTGIKVTVEHPDKLEEKFPQVAATGDGPDIIFWAHDRFGGYAQSGLLAEITPDKAFQDKLYPFTWDAVRYNGKLIAYPIAVEALSLIYNKDLLPNPPKTWEEIPALDKELKAKGKSALMFNLQEPYFTWPLIAADGGYAFKYENGKYDIKDVGVDNAGAKAGLTFLVDLIKNKHMNADTDYSIAEAAFNKGETAMTINGPWAWSNIDTSKVNYGVTVLPTFKGQPSKPFVGVLSAGINAASPNKELAKEFLENYLLTDEGLEAVNKDKPLGAVALKSYEEELAKDPRIAATMENAQKGEIMPNIPQMSAFWYAVRTAVINAASGRQTVDEALKDAQTNSSSNNNNNNNNNNPMSENLYFQGAMITSLYKKAGSAAAPFTMENFSDKDELIHKWDSFIGTVEKNPTLRPLTMESWKRCKNMGVNPKHIKLKTLSHNELNDKISNNLHLIKIVKPYFDYLFLRVTNIPFLIALADSKAWIINISGNVNDFGEKKFRFCLGSNCSEKYIGNNGIGTCLTCGKPIIIYGREHFVNAYASFTCIGVPIKVNKKIVGAIDVCIPNKYAHPSIFDLTISCVESIQSTLSIIDRSSIKNSPNMNLSRTSKLLATAVHDLKNPLSVIRGLGQLGKLTSDKAKADYYFDKVIKQADELNTMVVELLSIFSPPKIKPMEISKIIKDVIEEFEPQCNSKKISLNIINSNSSYANISEPLFKRAIRNLISNAIQAIDIDGSIEIKIKQENKHIILSITDTAGGIPEELRDNLFEPFTFKRSGGTGLGLFMVYHTITNTHNGEMWFHTTPGNGTTFFIKLPIANPTSDLDMDKY
>HIS6-Thrombin-Ca0A
MGSSHHHHHHSSGLVPRGSHNQTSLYKKAGSAAAPFTMESRKISVLIADDNKEFCNILNDYLLNQSDMIVVGIAKDGVEALKLIENKKPDLVVLDIIMPRLDGLGVLEKLNNKDAENLPRIIVLSAVGQDKITQRAITLGADYYVVKPFDMDVFTNRIREMFNNTISNSEQKRSYQVEEKEASFAGTIANDVYSDNIGNKAVDLESEITSIIHQIGVPAHIKGYMYLREAITMVVNNMELLSAVTKELYPSIAKKYNTTASRVERAIRHAIEVAWSRGQVETINKLFGYTINNGKGKPTNSEFIAMIADKLRLKNKVS
